# Supplementary material for: Methyl [hydr­oxy(phen­yl)phosphono­meth­yl]phospho­nate methanol solvate
Source: Acta Crystallogr Sect E Struct Rep Online. 2008 Sep 6;64(Pt 10):o1874–5. doi: 10.1107/S160053680802285X (PMC2959469; doi:10.1107/S160053680802285X)
Supplement: Supplementary file 1 [file e-64-o1874-sup1.cif]

##############################################################################
###                                                                        ###
###        Electronic paper (Acta Crystallographica Section E)             ###
###                                                                        ###
##############################################################################
#                                                                            #
# This CIF contains the data in a paper accepted for publication in Acta     #
# Crystallographica Section E. It conforms to the requirements of Notes      #
# for Authors for Section E, and has been peer reviewed under the auspices   #
# of the IUCr Commission on Journals.                                        #
#                                                                            #
# Full details of the Crystallographic Information File format               #
# are given in the paper "The Crystallographic Information File (CIF):       #
# a New Standard Archive File for Crystallography" by S. R. Hall, F. H.      #
# Allen and I. D. Brown [Acta Cryst. (1991), A47, 655-685].                  #
#                                                                            #
# The current version of the core CIF dictionary is obtainable from          #
# ftp://ftp.iucr.org/pub/cif_core.dic. The current version number is 2.4.    #
#                                                                            #
# Software is freely available for graphical display of the structure(s) in  #
# this CIF.  For information consult the CIF home page http://www.iucr.org/  #
# cif/home.html                                                              #
#                                                                            #
# This file may be used for bona fide research purposes within the           #
# scientific community so long as proper attribution is given to the journal # 
# article from which it was obtained.                                        #
#                                                                            #
##############################################################################
                                             
data_global
_audit_creation_method
                          'from SHELXL97 CIF and IUCr template (form_e.cif 2.0)'
_journal_data_validation_number     ?
_journal_date_recd_electronic     2008-06-10
_journal_date_accepted     2008-07-21
_journal_name_full     'Acta Crystallographica, Section E'
_journal_year     2008
_journal_volume     64
_journal_issue     10
_journal_page_first     o1874
_journal_page_last     o1875
_journal_paper_category     QO
_journal_coeditor_code     PK2106
_publ_contact_author_name     'Dr Carole Barbey'
_publ_contact_author_address
;
Universit\'e Paris-Nord, UFR-SMBH,
Laboratoire de biophysique mol\'eculaire cellulaire et tissulaire,
(UMR 7033 CNRS),
74 rue M. Cachin, 93017 Bobigny Cedex, France.
;
_publ_contact_author_email     carole.barbey@smbh.univ-paris13.fr
_publ_contact_author_fax     '33 0148387625'
_publ_contact_author_phone     '33 0148387774'
_publ_section_title
;
Methyl [hydroxy(phenyl)phosphonomethyl]phosphonate methanol solvate
;
loop_
    _publ_author_name
    _publ_author_footnote
    _publ_author_address
    'Nathalie Dupont' ?
;
Laboratoire de Biophysique Mol\'eculaire Cellulaire et Tissulaire
UMR 7033 CNRS
UFR--SMBH Universit\'e Paris-Nord
74 rue M. Cachin
93017 Bobigny Cedex
France
;
    'Pascal Retailleau' ?
;
Service de Cristallochimie
Institut de Chimie des Substances Naturelles
CNRS
1 Av. de la Terrasse
91198 Gif sur-Yvette Cedex
France
;
    'Evelyne Migianu-Griffoni' ?
;
Laboratoire de Biophysique Mol\'eculaire Cellulaire et Tissulaire
UMR 7033 CNRS
UFR--SMBH Universit\'e Paris-Nord
74 rue M. Cachin
93017 Bobigny Cedex
France
;
    'Carole Barbey' ?
;
Laboratoire de Biophysique Mol\'eculaire Cellulaire et Tissulaire
UMR 7033 CNRS
UFR--SMBH Universit\'e Paris-Nord
74 rue M. Cachin
93017 Bobigny Cedex
France
;
data_I
_chemical_name_systematic
;
Methyl [hydroxy(phenyl)phosphonomethyl]phosphonate methanol solvate
;
_chemical_name_common     'hydroxy-bisphonic acid'
_chemical_formula_moiety     'C8 H12 O7 P2, C H4 O'
_chemical_formula_sum     'C9 H16 O8 P2 '
_chemical_formula_structural     ?
_chemical_formula_analytical     ?
_chemical_formula_iupac     'C8 H12 O7 P2, C H4 O'
_chemical_formula_weight     314.16
_chemical_melting_point     ?
_symmetry_cell_setting     monoclinic
_symmetry_space_group_name_H-M     'P 21/c'
_symmetry_space_group_name_Hall     '-P 2ybc'
loop_
    _symmetry_equiv_pos_as_xyz
    'x, y, z'
    '-x, y+1/2, -z+1/2'
    '-x, -y, -z'
    'x, -y-1/2, z-1/2'
_cell_length_a     6.3085(5)
_cell_length_b     6.9871(6)
_cell_length_c     28.147(2)
_cell_angle_alpha     90.
_cell_angle_beta     92.654(3)
_cell_angle_gamma     90.
_cell_volume     1239.34(17)
_cell_formula_units_Z     4
_cell_measurement_reflns_used     ?
_cell_measurement_theta_min     0.41
_cell_measurement_theta_max     26.02
_cell_measurement_temperature     293(2)
_exptl_crystal_description     parallelepiped
_exptl_crystal_colour     colourless
_exptl_crystal_size_max     0.30
_exptl_crystal_size_mid     0.20
_exptl_crystal_size_min     0.20
_exptl_crystal_density_diffrn     1.684
_exptl_crystal_density_meas     ?
_exptl_crystal_density_method     'not measured'
_exptl_crystal_F_000     656
_exptl_absorpt_coefficient_mu     0.385
_exptl_absorpt_correction_type     multi-scan
_exptl_absorpt_process_details     '(SCALEPACK; Otwinowski & Minor, 1997)'
_exptl_absorpt_correction_T_min     0.847
_exptl_absorpt_correction_T_max     0.929
_exptl_special_details
;
;
_diffrn_ambient_temperature     293(2)
_diffrn_radiation_type     MoK\a
_diffrn_radiation_wavelength     0.71073
_diffrn_radiation_source     'fine-focus sealed tube'
_diffrn_radiation_monochromator     graphite
_diffrn_measurement_device_type     'Nonius KappaCCD'
_diffrn_measurement_method     '\f and \w'
_diffrn_detector_area_resol_mean     9
_diffrn_reflns_number     3837
_diffrn_reflns_av_R_equivalents     0.0326
_diffrn_reflns_av_sigmaI/netI     0.0473
_diffrn_reflns_theta_min     3.26
_diffrn_reflns_theta_max     25.92
_diffrn_reflns_theta_full     25.92
_diffrn_measured_fraction_theta_max     0.979
_diffrn_measured_fraction_theta_full     0.979
_diffrn_reflns_limit_h_min     -7
_diffrn_reflns_limit_h_max     7
_diffrn_reflns_limit_k_min     -7
_diffrn_reflns_limit_k_max     8
_diffrn_reflns_limit_l_min     -34
_diffrn_reflns_limit_l_max     34
_diffrn_standards_number     0
_diffrn_standards_interval_count     .
_diffrn_standards_interval_time     .
_diffrn_standards_decay_%     ?
_refine_special_details
;
Refinement of <i>F</i>^2^ against ALL reflections. The weighted <i>R</i>-factor
<i>wR</i> and goodness of fit <i>S</i> are based on <i>F</i>^2^, conventional
<i>R</i>-factors <i>R</i> are based on <i>F</i>, with <i>F</i> set to zero for
negative <i>F</i>^2^. The threshold expression of <i>F</i>^2^ >
\s(<i>F</i>^2^) is used only for calculating <i>R</i>-factors(gt) <i>etc</i>.
and is not relevant to the choice of reflections for refinement.
<i>R</i>-factors based on <i>F</i>^2^ are statistically about twice as large
as those based on <i>F</i>, and <i>R</i>- factors based on ALL data will be
even larger.
;
_reflns_number_total     2375
_reflns_number_gt     1943
_reflns_threshold_expression     I>2\s(I)
_refine_ls_structure_factor_coef     Fsqd
_refine_ls_matrix_type     full
_refine_ls_R_factor_all     0.0724
_refine_ls_R_factor_gt     0.0569
_refine_ls_wR_factor_gt     0.1332
_refine_ls_wR_factor_ref     0.1415
_refine_ls_goodness_of_fit_ref     1.084
_refine_ls_restrained_S_all     1.078
_refine_ls_number_reflns     2375
_refine_ls_number_parameters     191
_refine_ls_number_restraints     32
_refine_ls_hydrogen_treatment     constr
_refine_ls_weighting_scheme     calc
_refine_ls_weighting_details
         'calc w=1/[\s^2^(Fo^2^)+(0.0456P)^2^+3.3095P] where P=(Fo^2^+2Fc^2^)/3'
_atom_sites_solution_hydrogens     geom
_atom_sites_solution_primary     direct
_atom_sites_solution_secondary     difmap
_refine_ls_shift/su_max     0.000
_refine_ls_shift/su_mean     0.000
_refine_diff_density_max     0.563
_refine_diff_density_min     -0.440
_refine_ls_extinction_method     none
_refine_ls_extinction_coef     ?
loop_
    _atom_type_symbol
    _atom_type_description
    _atom_type_scat_dispersion_real
    _atom_type_scat_dispersion_imag
    _atom_type_scat_source
    'C' 'C' 0.0033 0.0016
                         'International Tables Vol C Tables 4.2.6.8 and 6.1.1.4'
    'H' 'H' 0.0000 0.0000
                         'International Tables Vol C Tables 4.2.6.8 and 6.1.1.4'
    'O' 'O' 0.0106 0.0060
                         'International Tables Vol C Tables 4.2.6.8 and 6.1.1.4'
    'P' 'P' 0.1023 0.0942
                         'International Tables Vol C Tables 4.2.6.8 and 6.1.1.4'
_computing_data_collection     'COLLECT (Hooft, 1998)'
_computing_cell_refinement     'HKL (Otwinowski & Minor, 1997)'
_computing_data_reduction     'COLLECT (Hooft, 1998)'
_computing_structure_solution     'SHELXS97 (Sheldrick, 2008)'
_computing_structure_refinement     'SHELXL97 (Sheldrick, 2008)'
_computing_molecular_graphics
                  'ORTEP-3 for Windows (Farrugia, 1997) and PLATON (Spek (2003)'
_computing_publication_material
                      'WinGX (Farrugia, 1999) and CrystalBuilder (Welter, 2006)'
loop_
    _atom_site_type_symbol
    _atom_site_label
    _atom_site_fract_x
    _atom_site_fract_y
    _atom_site_fract_z
    _atom_site_U_iso_or_equiv
    _atom_site_adp_type
    _atom_site_calc_flag
    _atom_site_refinement_flags
    _atom_site_occupancy
    _atom_site_disorder_assembly
    _atom_site_disorder_group
    P P1 0.41077(14) 0.23600(13) 0.08924(3) 0.0240(3) Uani d . 1 . .
    O O11 0.4358(4) 0.3030(4) 0.03727(9) 0.0317(6) Uani d . 1 . .
    H H11 0.3700 0.2305 0.0190 0.047 Uiso calc R 1 . .
    O O12 0.2224(4) 0.1143(4) 0.09548(10) 0.0371(7) Uani d . 1 . .
    O O13 0.4134(4) 0.4188(4) 0.12031(9) 0.0340(6) Uani d . 1 . .
    H H13 0.4428 0.5116 0.1040 0.051 Uiso calc R 1 . .
    P P2 0.68094(15) -0.12727(14) 0.07691(3) 0.0273(3) Uani d . 1 . .
    O O21 0.4976(4) -0.2548(4) 0.08552(11) 0.0410(7) Uani d . 1 . .
    H H21 0.3883 -0.1912 0.0851 0.061 Uiso calc PR 0.50 . .
    O O22 0.7272(5) -0.0849(4) 0.02594(9) 0.0394(7) Uani d . 1 . .
    H H22 0.6239 -0.0328 0.0127 0.059 Uiso calc PR 0.50 . .
    O O23 0.8962(4) -0.2125(4) 0.09820(10) 0.0377(7) Uani d . 1 . .
    C C23 0.9189(8) -0.3297(7) 0.14094(17) 0.0532(12) Uani d . 1 . .
    H H23A 1.0653 -0.3639 0.1466 0.080 Uiso calc PR 0.50 . .
    H H23B 0.8352 -0.4438 0.1368 0.080 Uiso calc PR 0.50 . .
    H H23C 0.8711 -0.2588 0.1676 0.080 Uiso calc PR 0.50 . .
    H H23D 0.7825 -0.3471 0.1541 0.080 Uiso calc PR 0.50 . .
    H H23E 1.0126 -0.2672 0.1639 0.080 Uiso calc PR 0.50 . .
    H H23F 0.9766 -0.4522 0.1330 0.080 Uiso calc PR 0.50 . .
    C C1A 0.5094(7) -0.0159(6) 0.18502(14) 0.0360(9) Uani d . 1 . .
    H H1A 0.3840 -0.0484 0.1683 0.043 Uiso calc R 1 . .
    C C2A 0.5336(8) -0.0566(7) 0.23324(15) 0.0455(11) Uani d . 1 . .
    H H2A 0.4235 -0.1146 0.2487 0.055 Uiso calc R 1 . .
    C C3A 0.7199(8) -0.0115(7) 0.25829(14) 0.0464(11) Uani d . 1 . .
    H H3A 0.7371 -0.0416 0.2904 0.056 Uiso calc R 1 . .
    C C4A 0.8802(7) 0.0784(7) 0.23536(15) 0.0454(11) Uani d . 1 . .
    H H4A 1.0056 0.1096 0.2523 0.054 Uiso calc R 1 . .
    C C5A 0.8572(6) 0.1230(6) 0.18731(13) 0.0341(9) Uani d . 1 . .
    H H5A 0.9657 0.1861 0.1724 0.041 Uiso calc R 1 . .
    C C6A 0.6723(6) 0.0736(5) 0.16151(12) 0.0259(8) Uani d . 1 . .
    C C7 0.6573(5) 0.1066(5) 0.10757(12) 0.0223(7) Uani d . 1 . .
    O O7 0.8204(4) 0.2294(4) 0.09186(8) 0.0267(6) Uani d . 1 . .
    H H7 0.9357 0.1761 0.0958 0.040 Uiso calc R 1 . .
    O O62 0.1603(6) 0.8597(7) 0.04096(16) 0.0193(14) Uani d PDU 0.559(10) A 1
    C C61 0.159(5) 0.695(3) 0.0135(8) 0.072(6) Uani d PDU 0.559(10) A 1
    O O72 0.1408(11) 0.5812(12) -0.0056(3) 0.037(2) Uani d PDU 0.441(10) A 2
    C C71 0.167(5) 0.754(4) 0.0172(13) 0.067(7) Uani d PDU 0.441(10) A 2
loop_
    _atom_site_aniso_label
    _atom_site_aniso_U_11
    _atom_site_aniso_U_22
    _atom_site_aniso_U_33
    _atom_site_aniso_U_12
    _atom_site_aniso_U_13
    _atom_site_aniso_U_23
    P1 0.0226(5) 0.0195(5) 0.0300(5) 0.0013(4) 0.0009(3) 0.0004(4)
    O11 0.0375(14) 0.0296(14) 0.0274(13) 0.0005(12) -0.0040(10) -0.0004(11)
    O12 0.0213(13) 0.0321(15) 0.0580(18) -0.0016(12) 0.0036(11) 0.0031(14)
    O13 0.0476(16) 0.0214(14) 0.0335(14) 0.0038(12) 0.0075(12) -0.0028(11)
    P2 0.0311(5) 0.0191(5) 0.0314(5) 0.0023(4) -0.0027(4) -0.0039(4)
    O21 0.0399(16) 0.0255(14) 0.0571(19) -0.0008(13) -0.0027(13) -0.0066(13)
    O22 0.0545(17) 0.0334(16) 0.0300(14) 0.0042(14) -0.0012(12) -0.0061(12)
    O23 0.0381(15) 0.0328(16) 0.0419(16) 0.0107(13) -0.0008(12) 0.0005(13)
    C23 0.065(3) 0.042(3) 0.052(3) 0.013(2) -0.014(2) 0.002(2)
    C1A 0.039(2) 0.032(2) 0.037(2) -0.0049(19) 0.0036(17) 0.0032(18)
    C2A 0.060(3) 0.037(2) 0.041(2) -0.006(2) 0.015(2) 0.006(2)
    C3A 0.073(3) 0.043(3) 0.024(2) 0.004(2) 0.002(2) 0.0043(19)
    C4A 0.053(3) 0.049(3) 0.033(2) 0.003(2) -0.0079(19) -0.002(2)
    C5A 0.035(2) 0.033(2) 0.034(2) -0.0004(18) 0.0001(16) -0.0016(17)
    C6A 0.0329(19) 0.0182(17) 0.0267(18) 0.0032(15) 0.0028(14) -0.0003(14)
    C7 0.0192(16) 0.0193(17) 0.0286(17) -0.0045(14) 0.0022(13) 0.0002(14)
    O7 0.0219(12) 0.0242(13) 0.0341(14) -0.0034(11) 0.0015(10) 0.0061(11)
    O62 0.012(2) 0.016(3) 0.029(3) -0.0013(18) -0.0002(16) -0.0083(19)
    C61 0.094(14) 0.066(16) 0.057(10) 0.005(12) 0.004(9) 0.026(10)
    O72 0.035(4) 0.031(4) 0.046(4) -0.006(3) -0.003(3) -0.003(3)
    C71 0.043(9) 0.054(15) 0.105(15) -0.015(10) 0.011(9) -0.003(13)
_geom_special_details
;
All e.s.d.'s (except the e.s.d. in the dihedral angle between two l.s. planes)
are estimated using the full covariance matrix. The cell e.s.d.'s are taken
into account individually in the estimation of e.s.d.'s in distances, angles
and torsion angles; correlations between e.s.d.'s in cell parameters are only
used when they are defined by crystal symmetry. An approximate (isotropic)
treatment of cell e.s.d.'s is used for estimating e.s.d.'s involving l.s.
planes.
;
loop_
    _geom_bond_atom_site_label_1
    _geom_bond_atom_site_label_2
    _geom_bond_site_symmetry_2
    _geom_bond_distance
    _geom_bond_publ_flag
    P1 O12 . 1.478(3) ?
    P1 O13 . 1.548(3) ?
    P1 O11 . 1.551(3) ?
    P1 C7 . 1.851(3) ?
    O11 H11 . 0.8200 ?
    O13 H13 . 0.8200 ?
    P2 O21 . 1.489(3) ?
    P2 O22 . 1.507(3) ?
    P2 O23 . 1.575(3) ?
    P2 C7 . 1.857(4) ?
    O21 H21 . 0.8200 ?
    O22 H22 . 0.8200 ?
    O23 C23 . 1.457(5) ?
    C23 H23A . 0.9600 ?
    C23 H23B . 0.9600 ?
    C23 H23C . 0.9600 ?
    C23 H23D . 0.9600 ?
    C23 H23E . 0.9600 ?
    C23 H23F . 0.9600 ?
    C1A C2A . 1.388(6) ?
    C1A C6A . 1.396(5) ?
    C1A H1A . 0.9300 ?
    C2A C3A . 1.379(7) ?
    C2A H2A . 0.9300 ?
    C3A C4A . 1.376(6) ?
    C3A H3A . 0.9300 ?
    C4A C5A . 1.389(6) ?
    C4A H4A . 0.9300 ?
    C5A C6A . 1.389(5) ?
    C5A H5A . 0.9300 ?
    C6A C7 . 1.534(5) ?
    C7 O7 . 1.426(4) ?
    O7 H7 . 0.8200 ?
    O62 C61 . 1.384(18) ?
    O72 C71 . 1.37(2) ?
loop_
    _geom_angle_atom_site_label_1
    _geom_angle_atom_site_label_2
    _geom_angle_atom_site_label_3
    _geom_angle_site_symmetry_1
    _geom_angle_site_symmetry_3
    _geom_angle
    _geom_angle_publ_flag
    O12 P1 O13 . . 113.27(16) ?
    O12 P1 O11 . . 113.79(16) ?
    O13 P1 O11 . . 106.55(15) ?
    O12 P1 C7 . . 110.81(16) ?
    O13 P1 C7 . . 105.00(15) ?
    O11 P1 C7 . . 106.82(15) ?
    P1 O11 H11 . . 109.5 ?
    P1 O13 H13 . . 109.5 ?
    O21 P2 O22 . . 117.32(17) ?
    O21 P2 O23 . . 111.97(16) ?
    O22 P2 O23 . . 103.58(16) ?
    O21 P2 C7 . . 111.78(16) ?
    O22 P2 C7 . . 107.03(16) ?
    O23 P2 C7 . . 104.03(15) ?
    P2 O21 H21 . . 109.5 ?
    P2 O22 H22 . . 109.5 ?
    C23 O23 P2 . . 125.2(3) ?
    O23 C23 H23A . . 109.5 ?
    O23 C23 H23B . . 109.5 ?
    H23A C23 H23B . . 109.5 ?
    O23 C23 H23C . . 109.5 ?
    H23A C23 H23C . . 109.5 ?
    H23B C23 H23C . . 109.5 ?
    O23 C23 H23D . . 109.5 ?
    H23A C23 H23D . . 141.1 ?
    H23B C23 H23D . . 56.3 ?
    H23C C23 H23D . . 56.3 ?
    O23 C23 H23E . . 109.5 ?
    H23A C23 H23E . . 56.3 ?
    H23B C23 H23E . . 141.1 ?
    H23C C23 H23E . . 56.3 ?
    H23D C23 H23E . . 109.5 ?
    O23 C23 H23F . . 109.5 ?
    H23A C23 H23F . . 56.3 ?
    H23B C23 H23F . . 56.3 ?
    H23C C23 H23F . . 141.1 ?
    H23D C23 H23F . . 109.5 ?
    H23E C23 H23F . . 109.5 ?
    C2A C1A C6A . . 120.4(4) ?
    C2A C1A H1A . . 119.8 ?
    C6A C1A H1A . . 119.8 ?
    C3A C2A C1A . . 120.4(4) ?
    C3A C2A H2A . . 119.8 ?
    C1A C2A H2A . . 119.8 ?
    C4A C3A C2A . . 119.5(4) ?
    C4A C3A H3A . . 120.3 ?
    C2A C3A H3A . . 120.3 ?
    C3A C4A C5A . . 120.9(4) ?
    C3A C4A H4A . . 119.6 ?
    C5A C4A H4A . . 119.6 ?
    C6A C5A C4A . . 120.0(4) ?
    C6A C5A H5A . . 120.0 ?
    C4A C5A H5A . . 120.0 ?
    C5A C6A C1A . . 118.9(3) ?
    C5A C6A C7 . . 119.5(3) ?
    C1A C6A C7 . . 121.5(3) ?
    O7 C7 C6A . . 112.6(3) ?
    O7 C7 P1 . . 103.2(2) ?
    C6A C7 P1 . . 111.2(2) ?
    O7 C7 P2 . . 108.1(2) ?
    C6A C7 P2 . . 109.0(2) ?
    P1 C7 P2 . . 112.63(17) ?
    C7 O7 H7 . . 109.5 ?
loop_
    _geom_torsion_atom_site_label_1
    _geom_torsion_atom_site_label_2
    _geom_torsion_atom_site_label_3
    _geom_torsion_atom_site_label_4
    _geom_torsion_site_symmetry_1
    _geom_torsion_site_symmetry_2
    _geom_torsion_site_symmetry_3
    _geom_torsion_site_symmetry_4
    _geom_torsion
    _geom_torsion_publ_flag
    O21 P2 O23 C23 . . . . -32.5(4) ?
    O22 P2 O23 C23 . . . . -159.8(3) ?
    C7 P2 O23 C23 . . . . 88.4(3) ?
    C6A C1A C2A C3A . . . . -0.9(7) ?
    C1A C2A C3A C4A . . . . 1.5(7) ?
    C2A C3A C4A C5A . . . . -0.4(7) ?
    C3A C4A C5A C6A . . . . -1.3(7) ?
    C4A C5A C6A C1A . . . . 1.9(6) ?
    C4A C5A C6A C7 . . . . -174.2(4) ?
    C2A C1A C6A C5A . . . . -0.8(6) ?
    C2A C1A C6A C7 . . . . 175.2(4) ?
    C5A C6A C7 O7 . . . . -14.6(5) ?
    C1A C6A C7 O7 . . . . 169.4(3) ?
    C5A C6A C7 P1 . . . . -129.9(3) ?
    C1A C6A C7 P1 . . . . 54.1(4) ?
    C5A C6A C7 P2 . . . . 105.4(3) ?
    C1A C6A C7 P2 . . . . -70.6(4) ?
    O12 P1 C7 O7 . . . . 170.5(2) ?
    O13 P1 C7 O7 . . . . -66.9(2) ?
    O11 P1 C7 O7 . . . . 46.0(2) ?
    O12 P1 C7 C6A . . . . -68.5(3) ?
    O13 P1 C7 C6A . . . . 54.1(3) ?
    O11 P1 C7 C6A . . . . 167.0(2) ?
    O12 P1 C7 P2 . . . . 54.2(2) ?
    O13 P1 C7 P2 . . . . 176.81(17) ?
    O11 P1 C7 P2 . . . . -70.3(2) ?
    O21 P2 C7 O7 . . . . -171.4(2) ?
    O22 P2 C7 O7 . . . . -41.7(3) ?
    O23 P2 C7 O7 . . . . 67.6(2) ?
    O21 P2 C7 C6A . . . . 65.9(3) ?
    O22 P2 C7 C6A . . . . -164.4(2) ?
    O23 P2 C7 C6A . . . . -55.1(3) ?
    O21 P2 C7 P1 . . . . -58.0(2) ?
    O22 P2 C7 P1 . . . . 71.7(2) ?
    O23 P2 C7 P1 . . . . -179.03(17) ?
loop_
    _geom_hbond_atom_site_label_D
    _geom_hbond_atom_site_label_H
    _geom_hbond_atom_site_label_A
    _geom_hbond_site_symmetry_A
    _geom_hbond_distance_DH
    _geom_hbond_distance_HA
    _geom_hbond_distance_DA
    _geom_hbond_angle_DHA
    O13 H13 O21 1_565 0.82 1.75 2.548(4) 162.8
    O11 H11 O22 3_655 0.82 1.72 2.525(4) 169.0
    O21 H21 O62 1_545 0.82 1.89 2.548(5) 136.4
    O7 H7 O12 1_655 0.82 1.86 2.658(3) 164.0
