# Supplementary material for: Methyl [hydr­oxy(phen­yl)phosphono­meth­yl]phospho­nate methanol solvate
Source: Acta Crystallogr Sect E Struct Rep Online. 2008 Sep 6;64(Pt 10):o1874–5. doi: 10.1107/S160053680802285X (PMC2959469; doi:10.1107/S160053680802285X)
Supplement: Supplementary file 2 [file e-64-o1874-Isup2.hkl]

#
# h,k,l, Fc-squared, Fo-squared, sigma(Fo-squared) and status flag
#
data_I
_shelx_title ' CrystalBuilderInfo $triclinic P21/c  colorless'
_shelx_refln_list_code          4
_shelx_F_calc_maximum      116.54
_exptl_crystal_F_000       656.00
_reflns_d_resolution_high  0.8131
 
loop_
 _symmetry_equiv_pos_as_xyz
 'x, y, z'
 '-x, y+1/2, -z+1/2'
 '-x, -y, -z'
 'x, -y-1/2, z-1/2'
 
_cell_length_a     6.3085
_cell_length_b     6.9871
_cell_length_c    28.1470
_cell_angle_alpha  90.000
_cell_angle_beta   92.654
_cell_angle_gamma  90.000
 
_shelx_F_squared_multiplier     1.000
 
loop_
 _refln_index_h
 _refln_index_k
 _refln_index_l
 _refln_F_squared_calc
 _refln_F_squared_meas
 _refln_F_squared_sigma
 _refln_observed_status
   2   0   0      149.63      224.68      4.10 o
   3   0   0     1530.93     1770.89     32.82 o
   4   0   0     1107.99     1100.53     20.71 o
   5   0   0       54.59       42.13      5.32 o
   6   0   0       54.26       28.53     10.22 o
   7   0   0      147.22      160.51     18.77 o
   1   1   0     2277.69     2009.79     34.60 o
   3   1   0     2115.13     2123.06     33.17 o
   4   1   0       19.91       19.52      3.23 o
   5   1   0     1373.26     1470.88     28.07 o
   6   1   0       23.67       17.40      7.14 o
   0   2   0     3555.51     3774.47    131.72 o
   1   2   0       49.71       95.83      8.91 o
   2   2   0     1591.43     1612.48     32.33 o
   3   2   0     1117.24     1180.45     44.91 o
   4   2   0      767.69      693.47     15.50 o
   5   2   0      699.05      754.77     16.68 o
   6   2   0      180.56      222.32     12.20 o
   7   2   0       67.04       59.87     14.47 o
   1   3   0      270.96      325.58     10.40 o
   3   3   0     4301.35     3993.11    137.95 o
   4   3   0       69.99       77.12     24.62 o
   5   3   0       97.53      105.50      6.88 o
   6   3   0        4.16       -0.38      7.67 o
   7   3   0      254.45      372.35     19.57 o
   0   4   0       27.79       55.16      7.52 o
   1   4   0     1075.69     1051.94     30.36 o
   2   4   0     3389.45     3306.62     82.38 o
   3   4   0     1594.12     1523.13    143.32 o
   4   4   0       42.52       40.38      9.42 o
   5   4   0      470.91      506.37     19.84 o
   6   4   0      396.68      410.22     16.70 o
   1   5   0       42.84       50.91      6.12 o
   2   5   0      223.28      264.27     12.69 o
   3   5   0      914.56      860.50     27.43 o
   4   5   0      861.14      814.27     40.04 o
   5   5   0      204.69      228.27     28.36 o
   6   5   0        0.01        0.39      9.04 o
   0   6   0     2581.69     2480.07     89.32 o
   1   6   0      672.53      688.29     23.52 o
   2   6   0        0.02       22.41      7.22 o
   3   6   0       10.69       31.95      7.94 o
   4   6   0      122.18      100.75     16.45 o
   5   6   0      136.07      108.73     17.06 o
   1   7   0      124.52      109.95     11.06 o
   2   7   0      515.13      474.85     20.40 o
   3   7   0        0.22       -9.12     13.30 o
   4   7   0        1.34       23.17     15.58 o
   0   8   0      813.05      791.05     49.35 o
   1   8   0      181.21      225.82     16.98 o
   2   8   0      100.14       97.64     13.49 o
  -7   1   1      148.01      151.74     18.73 o
  -6   1   1      861.64      970.15     31.57 o
  -5   1   1       53.08       81.69     12.08 o
  -4   1   1       22.79       20.18      2.55 o
  -3   1   1       81.97       66.91      3.02 o
  -2   1   1      905.17      756.46     62.40 o
   1   1   1     4371.50     3935.37    187.05 o
   2   1   1     8658.38     8413.70    286.07 o
   3   1   1     1633.19     1678.20     35.07 o
   4   1   1      410.96      406.59      9.88 o
   6   1   1        0.07       40.38     14.36 o
   7   1   1       12.76       14.02     13.71 o
  -7   2   1       16.96       62.00     10.75 o
  -6   2   1       17.55       28.95      7.56 o
  -5   2   1        4.08       19.45      5.35 o
  -4   2   1     1143.92     1204.91     32.03 o
  -3   2   1      827.24      808.73     21.55 o
  -2   2   1       61.05      134.32     15.23 o
  -1   2   1      327.19      305.00     12.63 o
   0   2   1      329.96      583.05     31.65 o
   1   2   1     8478.15     8084.58    780.66 o
   2   2   1      390.33      376.66     30.30 o
   3   2   1     2517.15     2461.54     61.18 o
   4   2   1      351.00      380.49      8.81 o
   5   2   1       92.20       80.49      4.72 o
   6   2   1       26.31       33.74      7.71 o
   7   2   1       16.96       47.07     14.70 o
  -7   3   1        9.08       49.77     11.28 o
  -6   3   1      152.42      149.34     11.89 o
  -5   3   1      111.76      117.38     11.44 o
  -4   3   1      510.44      450.39     20.04 o
  -2   3   1     1548.72     1336.32     35.76 o
  -1   3   1      161.26      257.22     12.88 o
   0   3   1     2000.37     2040.20     50.42 o
   1   3   1      110.06      185.09      9.00 o
   2   3   1     1031.11     1003.75     80.01 o
   4   3   1       20.25       14.81      3.49 o
   5   3   1      225.18      265.43     11.12 o
   6   3   1       50.34       50.07      9.12 o
   7   3   1       33.89       33.05     15.69 o
  -6   4   1       82.24      145.63     15.46 o
  -5   4   1      206.24      221.38     11.91 o
  -4   4   1        0.01       26.29      8.40 o
  -3   4   1      501.12      483.60     17.27 o
  -2   4   1      962.14     1185.68     35.07 o
  -1   4   1      164.71      285.57     18.08 o
   0   4   1      161.32      146.49      7.56 o
   1   4   1      721.12      816.51     24.50 o
   4   4   1      223.21      199.92     19.19 o
   5   4   1        3.33       27.90     11.07 o
   6   4   1        1.66       -7.98      7.98 o
  -6   5   1      159.11      156.94     13.71 o
  -5   5   1       16.10       20.16     26.95 o
  -4   5   1       23.88       28.11      8.28 o
  -3   5   1       28.34       63.56     10.87 o
  -2   5   1       41.97       65.76      7.26 o
  -1   5   1      472.93      487.69     16.37 o
   0   5   1      545.85      574.77     18.69 o
   1   5   1        0.33       19.07      5.77 o
   2   5   1     1999.76     2011.49     57.71 o
   3   5   1      944.59     1044.38     31.49 o
   4   5   1      388.57      392.42     17.43 o
   5   5   1      436.55      430.90     26.71 o
   6   5   1       57.73       66.75     10.39 o
  -5   6   1        9.97        0.76     12.99 o
  -4   6   1       41.37       20.97     14.09 o
  -3   6   1       13.25       33.05      8.05 o
  -2   6   1      376.39      373.87     15.84 o
  -1   6   1       78.33      116.60      9.69 o
   1   6   1      336.24      381.43     15.23 o
   2   6   1       44.09       72.87      8.32 o
   3   6   1      931.05      887.02     44.11 o
   4   6   1      243.63      278.36     22.76 o
  -4   7   1        2.84       46.01     16.64 o
  -3   7   1       32.83       19.07     14.13 o
  -2   7   1       42.63       59.27      9.92 o
  -1   7   1       17.68       69.90     14.66 o
   0   7   1       34.28       54.56      9.80 o
   1   7   1       52.73       53.15      9.38 o
   2   7   1      143.33      178.79     13.56 o
   3   7   1        3.35        6.04     14.36 o
   4   7   1       26.97       15.96     15.58 o
  -2   8   1       36.53       44.94     11.78 o
  -1   8   1      137.96      127.80     13.68 o
   0   8   1      151.42      200.25     15.99 o
   1   8   1        6.97       32.60     10.68 o
   2   8   1        2.80       21.69     10.71 o
  -7   0   2      323.68      353.05     26.37 o
  -6   0   2      310.40      325.78     15.46 o
  -5   0   2     2845.67     3177.48     65.91 o
  -4   0   2     8221.57     8833.62    212.52 o
  -3   0   2      415.54      381.43     10.68 o
   1   0   2     1142.78     1310.09     18.35 o
   2   0   2      730.60      619.52     12.61 o
   3   0   2      856.57      773.62     15.20 o
   4   0   2     3918.94     3810.49     93.84 o
   5   0   2      675.61      688.29     21.47 o
   6   0   2      309.76      350.85     19.00 o
   7   0   2     1178.06     1246.00     66.07 o
  -7   1   2      261.64      374.59     20.36 o
  -6   1   2      199.17      329.99     18.43 o
  -5   1   2     1962.82     2279.23     48.52 o
  -4   1   2      690.64      692.41     11.77 o
  -3   1   2      747.09      744.97     30.85 o
  -2   1   2     1792.09     1439.61     25.61 o
  -1   1   2     7023.14     6231.52    144.63 o
   0   1   2      978.74     1117.97     22.66 o
   1   1   2       82.78       79.90      1.83 o
   2   1   2     5431.15     5476.18    332.56 o
   3   1   2      210.35      238.27      4.45 o
   4   1   2      109.69       94.21     11.97 o
   5   1   2     4629.94     4897.48    297.72 o
   6   1   2      703.08      707.85     37.35 o
   7   1   2       12.87       30.43     14.40 o
  -7   2   2        2.51       -1.14      9.16 o
  -6   2   2        1.64        4.94      5.70 o
  -5   2   2      118.45      118.24     10.71 o
  -4   2   2      288.21      295.39      8.62 o
  -3   2   2      171.73      198.57      8.05 o
  -2   2   2     1385.51     1166.89     31.45 o
  -1   2   2     3016.50     3059.05    167.64 o
   0   2   2    13581.90    14717.14    468.20 o
   1   2   2     1971.24     1988.81     48.67 o
   2   2   2     8590.82     8292.58    273.35 o
   3   2   2     1935.52     1874.03     47.26 o
   4   2   2       61.76       58.96      5.09 o
   5   2   2       25.73       25.16      3.68 o
   6   2   2        0.02       19.07      6.46 o
   7   2   2       90.48      106.72     16.91 o
  -7   3   2      460.86      523.63     24.96 o
  -6   3   2       74.44       76.77     21.26 o
  -5   3   2       50.60       64.67      6.53 o
  -4   3   2      182.06      211.31      7.30 o
  -3   3   2      486.72      511.54     15.19 o
  -2   3   2       53.61      187.24     14.76 o
  -1   3   2      367.38      487.09     16.04 o
   0   3   2       61.02      254.32     65.46 o
   1   3   2     2056.02     1931.86     49.69 o
   2   3   2      565.31      518.28     15.96 o
   3   3   2     2130.45     2043.74     42.38 o
   4   3   2      864.57      854.25     24.56 o
   5   3   2      693.63      745.18     19.29 o
   6   3   2       25.48       33.74      8.81 o
   7   3   2       73.84       66.07     16.79 o
  -6   4   2      360.14      392.24     16.13 o
  -5   4   2       84.40      110.60      9.55 o
  -4   4   2       45.16       64.47     10.33 o
  -3   4   2        0.24       27.97      7.58 o
  -2   4   2      646.28      737.88     46.48 o
  -1   4   2      611.18      667.45     39.95 o
   0   4   2       67.95       91.34      4.65 o
   1   4   2      472.71      469.76     15.20 o
   2   4   2     7468.42     7188.90    171.87 o
   3   4   2     1687.83     1638.91     45.78 o
   4   4   2     1041.49      887.72     26.60 o
   5   4   2      548.53      474.85     27.20 o
   6   4   2        9.34       13.71      8.36 o
  -6   5   2       62.52       82.37      9.56 o
  -5   5   2       90.70      104.36     10.10 o
  -4   5   2      263.44      237.10     19.22 o
  -3   5   2      146.11      155.03     10.63 o
  -1   5   2      144.96      182.97     10.56 o
   0   5   2     1373.45     1324.26     39.74 o
   1   5   2      363.70      429.30     16.94 o
   2   5   2      123.33      217.12     12.65 o
   3   5   2     1042.33     1125.23     50.98 o
   4   5   2      770.54      760.66     39.78 o
   5   5   2      208.99      268.07     21.05 o
   6   5   2        0.98        8.04      9.35 o
  -5   6   2      213.25      228.18     22.95 o
  -4   6   2       54.51       70.25     14.70 o
  -3   6   2      400.02      422.84     25.64 o
  -2   6   2      408.24      399.93     16.37 o
  -1   6   2       51.48      116.18      9.65 o
   0   6   2      381.35      467.25     17.70 o
   1   6   2      116.45      195.85     12.01 o
   2   6   2      173.24      181.41     11.55 o
   3   6   2      613.75      595.51     31.38 o
   4   6   2      299.04      304.99     23.14 o
   5   6   2      111.83      109.57     18.35 o
  -4   7   2      187.88      195.85     21.28 o
  -3   7   2       19.20       23.93     14.89 o
  -2   7   2      144.98      179.32     13.03 o
  -1   7   2      242.30      204.13     12.80 o
   0   7   2      337.12      363.39     17.10 o
   1   7   2      119.99      103.53     11.09 o
   2   7   2       25.12       62.00     10.14 o
   3   7   2       19.41       35.79     16.34 o
   4   7   2       47.86        0.38     15.35 o
  -2   8   2        0.26       10.60     11.06 o
  -1   8   2      142.22      147.94     19.45 o
   0   8   2      198.51      232.32     17.25 o
   1   8   2        8.54       22.41     11.09 o
   2   8   2       35.68       -1.90     16.03 o
  -7   1   3       28.82      146.99     19.38 o
  -6   1   3       59.90       74.54      8.40 o
  -5   1   3      339.36      432.58     12.61 o
  -4   1   3      368.22      407.97      7.38 o
  -3   1   3       78.53       66.28      2.70 o
  -2   1   3     1732.99     1648.03     29.64 o
  -1   1   3       46.40       64.64      2.22 o
   0   1   3      976.47     1206.43     22.01 o
   1   1   3      340.50      280.40      9.14 o
   2   1   3     6142.69     6185.08    121.37 o
   3   1   3      746.53      677.43     24.94 o
   4   1   3     1047.72     1048.35     18.48 o
   5   1   3       29.70       56.91     10.60 o
   6   1   3      202.27      259.21     23.86 o
   7   1   3      192.15      257.31     21.88 o
  -7   2   3      178.55      206.90     22.41 o
  -6   2   3       29.08       38.68      8.02 o
  -5   2   3     1172.80     1198.32     35.10 o
  -4   2   3        0.76        4.51      3.61 o
  -3   2   3      619.28      527.83     15.29 o
  -2   2   3       78.83       89.44      7.79 o
  -1   2   3     3415.41     3316.48     80.91 o
   0   2   3     1697.48     1525.44     57.20 o
   1   2   3     3244.35     3168.46    274.49 o
   2   2   3       23.27       16.94      1.52 o
   3   2   3      353.25      310.12      7.60 o
   4   2   3     1408.02     1379.37     31.68 o
   5   2   3      189.72      165.27      6.71 o
   6   2   3      233.32      241.32     18.77 o
   7   2   3      155.90      162.98     19.91 o
  -7   3   3      223.36      300.25     16.22 o
  -6   3   3      319.63      293.84     34.88 o
  -5   3   3        1.58        7.05      4.76 o
  -4   3   3      399.52      386.83     10.46 o
  -2   3   3      663.06      659.11     82.42 o
  -1   3   3     1041.53     1299.34     30.64 o
   0   3   3        4.74       25.66     30.47 o
   1   3   3     1014.57     1053.46     70.63 o
   2   3   3      246.45      269.36      9.61 o
   3   3   3        0.82        2.35      2.59 o
   4   3   3      827.96      744.68     42.00 o
   5   3   3      218.67      203.60      7.64 o
   6   3   3       26.86       41.37     12.54 o
   7   3   3       54.00       61.09     17.06 o
  -6   4   3      117.50      129.59      9.69 o
  -5   4   3       83.70       88.25     12.80 o
  -1   4   3     1016.86     1039.23     28.38 o
   0   4   3       12.14       10.94      3.57 o
   1   4   3      682.27      815.37     24.50 o
   3   4   3       39.57       41.06     16.64 o
   4   4   3       23.78       49.35     10.22 o
   5   4   3      182.68      157.15      9.03 o
   6   4   3        0.01       12.16      8.02 o
  -6   5   3       12.75       14.29      7.93 o
  -5   5   3       44.85       58.09     12.46 o
  -4   5   3      128.66      181.94     17.89 o
  -3   5   3       17.52       41.81     14.97 o
  -2   5   3     3262.07     3119.43    202.17 o
  -1   5   3      938.48      931.60     26.88 o
   0   5   3      175.58      217.12     10.90 o
   1   5   3       28.81       47.87      6.19 o
   2   5   3     1657.10     1590.35     45.10 o
   3   5   3       28.99       42.63      6.12 o
   4   5   3      660.21      620.51     32.03 o
   5   5   3        2.68        7.98     11.47 o
   6   5   3       44.05       52.28     16.07 o
  -5   6   3        6.73       17.89     14.85 o
  -4   6   3       23.83       15.96     12.61 o
  -3   6   3      357.48      330.93     12.41 o
  -2   6   3      183.53      193.68     17.36 o
  -1   6   3      241.39      264.27     13.30 o
   0   6   3      884.46      953.24     30.09 o
   1   6   3      449.36      542.52     20.90 o
   2   6   3        3.83       17.40      5.70 o
   3   6   3       11.41       44.18     13.22 o
   4   6   3       20.72       45.21     13.64 o
   5   6   3       19.47       15.96     14.47 o
  -4   7   3      243.61      213.70     21.66 o
  -3   7   3        8.73       56.30     16.37 o
  -2   7   3      398.07      439.86     21.28 o
  -1   7   3        1.99       31.08      8.70 o
   0   7   3       62.66       52.85      8.51 o
   1   7   3       18.08       10.60      8.36 o
   2   7   3      644.33      660.97     25.04 o
   3   7   3       32.39       28.53     13.75 o
   4   7   3        1.80       17.89     15.16 o
  -2   8   3        0.93        9.84     11.02 o
  -1   8   3      219.68      229.35     17.13 o
   0   8   3       76.07      141.82     12.99 o
   1   8   3        0.22       41.11     11.02 o
  -7   0   4       25.95       10.60     14.09 o
  -6   0   4      123.94      161.99     10.41 o
  -5   0   4       25.58       36.05      4.22 o
  -4   0   4     1850.54     1817.12     38.22 o
  -3   0   4     1189.16     1112.19     25.99 o
  -2   0   4      519.03      471.47      9.31 o
  -1   0   4     1641.33     1531.85     27.47 o
   1   0   4      758.60      887.02     15.08 o
   2   0   4      319.47      296.90      6.72 o
   3   0   4     6122.64     5448.48    106.45 o
   4   0   4     6905.91     6717.62    162.94 o
   5   0   4     1113.98     1127.85     32.71 o
   6   0   4        0.58       -9.04      9.04 o
   7   0   4      641.73      703.71     41.37 o
  -7   1   4       65.14       83.92     11.06 o
  -6   1   4      897.63      968.69     25.81 o
  -5   1   4     2406.44     2580.90     47.55 o
  -4   1   4      164.17      140.88      5.79 o
  -3   1   4      732.86      660.90     18.10 o
  -2   1   4     2428.67     2159.51     38.96 o
  -1   1   4      110.32      125.79      3.71 o
   0   1   4       60.25       53.42      1.57 o
   1   1   4     5529.49     5130.18    119.42 o
   2   1   4       11.85       48.72      9.61 o
   3   1   4     2178.77     2148.08     36.90 o
   4   1   4        0.74        3.70      2.66 o
   5   1   4     2297.74     2412.50     77.03 o
   6   1   4      823.05      894.01     27.96 o
   7   1   4      283.99      342.15     25.95 o
  -7   2   4      199.17      245.58     25.04 o
  -6   2   4      101.85      125.66     11.49 o
  -5   2   4      266.69      356.82     14.33 o
  -4   2   4      173.14      149.59      5.64 o
  -3   2   4     1519.26     1484.12     28.12 o
  -2   2   4     2679.16     2599.93     65.61 o
  -1   2   4        1.87        7.71      2.66 o
   0   2   4     6266.51     6296.04    149.80 o
   1   2   4      301.82      326.13      8.49 o
   2   2   4     1632.19     1588.54     27.16 o
   3   2   4       32.65        9.39      6.10 o
   4   2   4      356.30      288.60     10.20 o
   5   2   4      100.26       93.14      6.37 o
   6   2   4       46.65       67.66     13.14 o
   7   2   4       30.38        7.56     14.36 o
  -7   3   4      157.00      188.82     18.73 o
  -6   3   4        9.63       14.78     15.01 o
  -5   3   4      199.33      198.76     10.30 o
  -4   3   4      145.80      154.80     12.29 o
  -3   3   4     1045.80      969.94     26.56 o
  -2   3   4     3120.72     3162.65     81.11 o
  -1   3   4      196.27      180.70      8.59 o
   0   3   4     3220.31     3060.71     76.20 o
   1   3   4      161.06      188.30     22.66 o
   2   3   4        9.08       13.11      2.23 o
   3   3   4      421.92      430.44     10.76 o
   4   3   4     1400.27     1403.82     48.19 o
   5   3   4       25.77       21.93      4.31 o
   6   3   4        1.92       10.98     11.36 o
   7   3   4      498.91      544.34     36.40 o
  -6   4   4        8.31        9.56     14.04 o
  -5   4   4       28.26       18.54      9.08 o
  -4   4   4      561.76      532.68     18.44 o
  -3   4   4     1565.00     1528.71     42.00 o
  -2   4   4     8132.64     7899.03    190.86 o
  -1   4   4       83.48       61.67      4.05 o
   0   4   4       19.40       25.87      4.55 o
   1   4   4      214.03      262.37     10.75 o
   2   4   4     1702.01     1700.03     37.04 o
   3   4   4      123.86      129.09      5.97 o
   4   4   4       66.58       54.02      9.86 o
   5   4   4      164.30      168.34     15.69 o
   6   4   4      150.35      165.98     18.08 o
  -6   5   4        9.09        8.58     10.41 o
  -5   5   4      151.54      157.06     17.10 o
  -4   5   4      870.77      881.21     42.82 o
  -3   5   4      900.52      813.07     25.46 o
  -2   5   4      187.16      269.68     52.81 o
  -1   5   4      579.35      666.48     20.20 o
   0   5   4     1084.15     1124.14     30.45 o
   1   5   4       21.91       47.87      6.46 o
   2   5   4        4.83       30.01      5.96 o
   3   5   4      244.47      266.77     18.46 o
   4   5   4        9.52       18.54     11.09 o
   5   5   4       45.71       67.66     12.84 o
   6   5   4        0.03       17.06     15.16 o
  -5   6   4       90.57       56.30     15.50 o
  -4   6   4        3.13        0.38     12.69 o
  -3   6   4      109.80      137.00     10.13 o
  -2   6   4      504.49      504.08     18.81 o
  -1   6   4      940.71     1005.67     30.92 o
   0   6   4      525.40      556.23     20.21 o
   1   6   4      491.19      457.19     17.51 o
   2   6   4      212.49      221.19     11.59 o
   3   6   4      190.78      188.82     18.73 o
   4   6   4       65.78       87.53     16.03 o
   5   6   4      217.54      291.55     25.30 o
  -4   7   4      308.26      281.63     25.53 o
  -3   7   4       50.46       50.07     10.22 o
  -2   7   4      112.13      121.27     11.59 o
  -1   7   4      109.50       99.20      9.73 o
   0   7   4       58.73       51.17      8.36 o
   1   7   4       28.90       32.41      9.08 o
   2   7   4      126.58      123.85     11.28 o
   3   7   4       67.35       54.29     16.07 o
  -2   8   4      112.97      106.30     14.06 o
  -1   8   4       17.86       25.49     10.64 o
   0   8   4      311.74      302.94     18.31 o
   1   8   4      376.22      397.58     22.53 o
   2   8   4      116.87       98.82     19.00 o
  -7   1   5       15.25       15.96     14.78 o
  -6   1   5       28.02       87.49     33.53 o
  -5   1   5       86.37      134.55      8.27 o
  -4   1   5      151.06      153.97      6.27 o
  -3   1   5      122.71      139.86      8.74 o
  -2   1   5     2533.57     2364.59     52.88 o
  -1   1   5     3723.15     3793.41     91.63 o
   0   1   5        0.39        4.58      0.79 o
   1   1   5      134.88      164.73      4.32 o
   2   1   5     1722.68     1945.35     39.57 o
   3   1   5     1156.42     1163.75     20.43 o
   4   1   5      541.94      493.14      9.94 o
   5   1   5       55.45       59.73      5.56 o
   6   1   5      215.75      258.57     13.14 o
   7   1   5       33.82       14.44     12.61 o
  -7   2   5        1.74       18.24     13.98 o
  -6   2   5      342.93      378.38     12.73 o
  -5   2   5      242.17      251.68     11.34 o
  -4   2   5      115.62      123.08      3.91 o
  -3   2   5      786.74      829.39     34.86 o
  -2   2   5     1205.05     1324.26     34.04 o
  -1   2   5     2143.02     2187.86     94.75 o
   0   2   5     7086.78     7219.33    170.92 o
   1   2   5      244.86      241.79      7.86 o
   2   2   5      257.84      176.16      4.11 o
   3   2   5      106.36       84.88     13.37 o
   4   2   5       49.30       41.96      3.81 o
   5   2   5      511.46      519.89     20.80 o
   6   2   5       97.94      106.30     14.06 o
   7   2   5       42.95       46.81     14.40 o
  -7   3   5        0.59       61.39     14.66 o
  -6   3   5        0.20        1.95      5.45 o
  -5   3   5        1.70        3.61      5.10 o
  -4   3   5       68.12       83.28      8.42 o
  -3   3   5      158.16      132.03      8.61 o
  -2   3   5      261.78      327.18     26.10 o
  -1   3   5      453.66      449.69     26.80 o
   0   3   5     4954.33     4885.58    118.38 o
   1   3   5     1001.60      962.82     57.58 o
   2   3   5      145.55      205.57      6.04 o
   3   3   5       17.53       33.27      5.36 o
   4   3   5      221.39      180.76      8.71 o
   5   3   5       26.48       45.97      6.19 o
   6   3   5       35.20       21.69     12.54 o
   7   3   5       82.96       71.58     18.81 o
  -6   4   5        0.19       22.30     10.09 o
  -5   4   5        3.55       20.44      9.54 o
  -4   4   5       10.77       21.57      6.13 o
  -3   4   5     1137.30     1093.64     30.95 o
  -2   4   5     1664.42     1960.48    200.37 o
  -1   4   5       98.02      104.53      7.27 o
   0   4   5       32.33       45.04      5.24 o
   1   4   5      509.81      541.77     16.99 o
   3   4   5      171.94      121.22      5.98 o
   4   4   5      141.29      138.02      8.03 o
   5   4   5       78.58       81.26     12.58 o
   6   4   5      105.36      165.98     21.09 o
  -6   5   5      152.54      158.31     26.97 o
  -5   5   5      195.49      226.43     19.95 o
  -4   5   5      657.65      558.05     31.30 o
  -3   5   5       14.22       29.63      7.24 o
  -2   5   5      199.36      235.37     12.83 o
  -1   5   5       63.42       66.31     12.10 o
   0   5   5      232.49      295.91     12.33 o
   1   5   5        3.85        5.28      4.14 o
   2   5   5       69.33       75.56      6.76 o
   3   5   5      488.98      535.30     27.05 o
   4   5   5       16.65       11.78      7.22 o
   5   5   5       85.57       94.22     15.88 o
   6   5   5      279.43      248.65     24.58 o
  -5   6   5        2.65       40.38     15.12 o
  -4   6   5      123.92      122.14     17.25 o
  -3   6   5      726.81      631.53     24.58 o
  -2   6   5      420.50      408.81     16.69 o
  -1   6   5      227.66      273.96     13.45 o
   0   6   5      236.70      253.59     13.64 o
   1   6   5      260.59      266.77     13.37 o
   2   6   5       36.07       49.77      7.71 o
   3   6   5      208.67      168.53     17.21 o
   4   6   5       19.58       16.75     12.92 o
   5   6   5      105.24      101.17     18.81 o
  -4   7   5      442.38      351.57     33.62 o
  -3   7   5      288.92      294.89     18.08 o
  -2   7   5      822.38      866.24     30.96 o
  -1   7   5        0.29       41.11      9.23 o
   0   7   5       10.45       22.79      8.36 o
   1   7   5      214.04      213.13     13.11 o
   2   7   5       45.72       52.01      9.84 o
   3   7   5      357.44      318.06     27.13 o
   4   7   5       11.88       -6.42     15.12 o
  -2   8   5        0.34      -10.26     10.26 o
  -1   8   5        0.50       22.07     11.36 o
   0   8   5       40.99       73.55     11.36 o
   1   8   5        8.70       19.76     11.44 o
   2   8   5       12.24       28.11     16.75 o
  -7   0   6       43.31       46.01     11.89 o
  -6   0   6       84.80      110.36      9.00 o
  -5   0   6      424.49      424.44     11.25 o
  -4   0   6      124.93      169.52      7.60 o
  -3   0   6       71.20       95.74      4.56 o
  -2   0   6     1390.17     1073.56     22.98 o
  -1   0   6     4854.49     4077.30    141.90 o
   1   0   6     5795.32     6160.93    146.87 o
   2   0   6      936.06      814.27     15.58 o
   3   0   6      299.49      265.52      6.34 o
   4   0   6       35.11       38.41      2.66 o
   5   0   6        6.48       11.36      5.24 o
   6   0   6       13.02       21.35      6.84 o
   7   0   6       71.65       39.89     13.79 o
  -7   1   6       61.33       67.66     16.34 o
  -6   1   6      177.17      172.08      9.61 o
  -5   1   6      146.60      161.81      5.49 o
  -4   1   6        1.97       -2.18      2.18 o
  -3   1   6      490.46      462.20     14.25 o
  -2   1   6        8.93       10.63      1.68 o
  -1   1   6     7022.15     7188.90    237.98 o
   0   1   6      496.78      503.34      9.88 o
   1   1   6     1367.92     1344.92     25.28 o
   2   1   6     5869.32     5785.02     99.57 o
   3   1   6     1374.97     1453.81     48.46 o
   4   1   6        7.80       16.64      2.34 o
   5   1   6      114.81       93.05     11.83 o
   6   1   6       10.51       19.41      6.88 o
   7   1   6       51.81       45.48     14.74 o
  -7   2   6        1.56       -4.18     13.33 o
  -6   2   6        2.67        9.45      7.77 o
  -5   2   6       37.91       39.36      8.42 o
  -4   2   6        0.32        3.04      2.65 o
  -3   2   6     1654.81     1700.75     37.98 o
  -2   2   6      160.76      169.11     16.72 o
  -1   2   6     6113.08     5951.89    143.43 o
   0   2   6     5782.56     6009.69    139.85 o
   1   2   6       65.77      135.51      7.79 o
   2   2   6     1427.05     1356.74     59.48 o
   3   2   6        0.93        6.04      4.10 o
   4   2   6      617.59      563.84     15.23 o
   5   2   6      235.43      250.48     11.09 o
   6   2   6      102.56      135.40      9.99 o
   7   2   6       33.84       57.78     15.99 o
  -7   3   6      571.70      792.16     47.19 o
  -6   3   6        8.47        7.62      5.65 o
  -5   3   6       50.40       59.18      7.03 o
  -4   3   6       48.45       57.56      5.54 o
  -3   3   6     2596.24     2421.31    164.41 o
  -2   3   6      111.27       93.93     12.29 o
  -1   3   6     3770.65     3964.85     96.32 o
   0   3   6     2871.62     3104.74     75.06 o
   1   3   6      179.08      276.13     43.59 o
   2   3   6       58.80       42.02     10.71 o
   3   3   6      604.66      532.60     15.31 o
   4   3   6      419.98      377.43     14.17 o
   5   3   6      369.37      360.12     18.35 o
   6   3   6        8.84        5.66     12.16 o
   7   3   6      367.22      416.46     27.85 o
  -6   4   6      213.32      183.38     13.78 o
  -5   4   6      261.69      289.53     19.22 o
  -4   4   6      159.64      177.10      9.59 o
  -3   4   6      610.16      573.92     36.87 o
  -2   4   6      578.76      586.17     32.14 o
  -1   4   6      788.63      860.77     25.85 o
   0   4   6      491.64      546.46     17.64 o
   1   4   6      171.56      195.98      9.30 o
   2   4   6     1121.48     1025.31     21.60 o
   3   4   6     1685.96     1621.77     34.32 o
   4   4   6       84.01       75.91     10.18 o
   5   4   6      428.31      418.25     14.54 o
   6   4   6      469.97      528.99     35.86 o
  -6   5   6       87.38      114.92     17.55 o
  -5   5   6       31.91       33.74     13.37 o
  -4   5   6      325.89      282.64     13.44 o
  -3   5   6     1106.05      998.40     30.91 o
  -2   5   6      704.60      720.00     28.74 o
  -1   5   6       17.87       20.93      4.66 o
   0   5   6      137.52      117.40      7.74 o
   1   5   6      358.89      332.12     13.49 o
   2   5   6       23.00       36.74      6.15 o
   3   5   6      704.83      688.29     32.71 o
   4   5   6      256.78      225.25     18.12 o
   5   5   6      191.03      146.99     17.48 o
   6   5   6       14.21      -11.36     14.47 o
  -5   6   6      379.85      361.15     27.43 o
  -4   6   6      116.71      126.47     16.68 o
  -3   6   6       44.81       55.55     29.98 o
  -2   6   6      301.09      274.89     18.16 o
  -1   6   6       32.12       54.09      7.25 o
   0   6   6      821.75      745.69     25.53 o
   1   6   6     1093.88     1070.97     33.17 o
   2   6   6      740.94      717.24     25.07 o
   3   6   6      706.38      720.35     41.87 o
   4   6   6        4.72       16.75     13.26 o
   5   6   6       11.73       20.97     15.54 o
  -4   7   6        0.21       46.27     17.51 o
  -3   7   6        1.80        5.96     14.27 o
  -2   7   6       86.01      105.12     12.01 o
  -1   7   6      542.11      528.08     20.59 o
   0   7   6      378.86      392.94     18.54 o
   1   7   6       89.80      102.35      9.88 o
   2   7   6      342.15      320.87     17.44 o
   3   7   6      293.93      246.79     25.72 o
   4   7   6       43.50       36.05     16.37 o
  -2   8   6      168.98      135.40     13.60 o
  -1   8   6      270.35      221.76     16.26 o
   0   8   6     1202.12     1188.90     47.03 o
   1   8   6      402.91      395.26     21.69 o
   2   8   6       53.45       45.21     19.68 o
  -7   1   7        2.13       13.08      7.99 o
  -6   1   7       83.80       92.62      6.83 o
  -5   1   7       24.50       18.76      4.15 o
  -4   1   7      254.00      230.47     11.19 o
  -3   1   7     1407.89     1476.01     33.31 o
  -2   1   7      224.20      272.27     11.13 o
  -1   1   7       42.51       40.64      1.99 o
   0   1   7     6600.69     6222.29    221.41 o
   1   1   7       55.70       59.17      2.22 o
   2   1   7        0.03        1.90      0.98 o
   3   1   7      155.09      130.38      3.85 o
   4   1   7       68.12       71.83      7.86 o
   5   1   7      344.95      386.79     13.28 o
   6   1   7       11.12       43.39      9.23 o
   7   1   7       22.35       65.76     16.45 o
  -7   2   7      132.26      159.03     19.19 o
  -6   2   7        0.01        3.52      5.38 o
  -5   2   7      109.19      103.56     10.26 o
  -4   2   7      128.44      161.59      5.57 o
  -3   2   7      210.42      185.75      7.25 o
  -2   2   7      657.05      688.17     40.33 o
  -1   2   7      972.39     1129.36     43.31 o
   0   2   7     1126.62     1160.47     39.17 o
   1   2   7     1456.62     1330.92     27.87 o
   2   2   7     4739.88     4583.78    147.90 o
   3   2   7      102.13      119.14      6.42 o
   4   2   7     1083.56     1004.45     23.73 o
   5   2   7       97.65       72.22      7.64 o
   6   2   7       11.89       12.58      7.18 o
   7   2   7       39.84       52.85     15.88 o
  -7   3   7       20.21       93.08     20.67 o
  -6   3   7       12.60       27.70     11.09 o
  -5   3   7       96.29       77.09      8.78 o
  -4   3   7      759.29      630.94     19.03 o
  -3   3   7      327.92      292.90     14.72 o
  -2   3   7     1655.70     1594.70     41.78 o
  -1   3   7      187.98      237.71     10.24 o
   0   3   7     3590.67     3442.90     85.67 o
   1   3   7        3.68        2.04      2.64 o
   2   3   7       35.41       27.70      4.52 o
   3   3   7      162.56      148.89      6.65 o
   4   3   7       10.96       16.64      5.36 o
   5   3   7      483.26      488.95     15.71 o
   6   3   7       18.29       17.40     12.54 o
   7   3   7       50.91       55.73     17.74 o
  -5   4   7      195.93      199.15     17.06 o
  -4   4   7      140.91      123.38      9.36 o
  -3   4   7      125.48      119.64      8.74 o
  -2   4   7       51.83      108.29     12.46 o
  -1   4   7     1495.14     1436.11     38.12 o
   0   4   7      166.93      221.71      9.81 o
   1   4   7      993.48     1036.53     28.36 o
   2   4   7      778.29      762.83     22.60 o
   3   4   7       12.80       22.79      8.36 o
   4   4   7        9.18        2.70      7.98 o
   5   4   7      251.61      225.89     19.85 o
   6   4   7       11.29       44.18     15.27 o
  -6   5   7       32.81       48.97     16.64 o
  -5   5   7       54.21       55.43     13.33 o
  -4   5   7      119.59      123.96      9.32 o
  -3   5   7      332.00      302.66     14.38 o
  -2   5   7      305.50      328.70     28.32 o
  -1   5   7        2.33       10.61      5.33 o
   0   5   7       83.90       96.33      7.56 o
   1   5   7      157.33      173.05     18.65 o
   2   5   7     1545.70     1512.05     42.44 o
   3   5   7     1034.14     1025.54     46.20 o
   4   5   7       66.30       72.56     13.60 o
   5   5   7       84.09      103.91     15.88 o
   6   5   7       46.35       54.29     16.94 o
  -5   6   7        9.16       47.87     17.82 o
  -4   6   7      127.94       90.84     16.72 o
  -3   6   7      380.50      324.81     25.80 o
  -2   6   7        8.16       -2.40      7.39 o
  -1   6   7        8.71        8.57      6.70 o
   0   6   7       19.44       56.44      7.72 o
   1   6   7      987.94     1004.45     32.14 o
   2   6   7      245.79      270.61     13.45 o
   3   6   7      214.00      204.13     19.49 o
   4   6   7      262.63      213.70     21.09 o
   5   6   7      145.96      134.03     18.05 o
  -4   7   7        1.87        9.84     15.54 o
  -3   7   7      336.38      283.28     19.01 o
  -2   7   7       21.08        5.93      7.57 o
  -1   7   7       79.04       94.98     11.02 o
   0   7   7        4.60       19.07      9.19 o
   1   7   7       29.11       25.49      7.67 o
   2   7   7      910.70      942.41     51.48 o
   3   7   7      131.81       72.87     17.32 o
   4   7   7       49.45       63.86     19.00 o
  -2   8   7       23.78       52.28     12.12 o
  -1   8   7       71.96       45.21     12.04 o
   0   8   7      115.46      156.11     15.08 o
   1   8   7       31.23       49.50     11.78 o
   2   8   7      185.71      175.67     20.67 o
  -7   0   8      540.36      589.81     37.88 o
  -5   0   8      497.97      489.40     13.79 o
  -4   0   8        9.13        6.84      3.04 o
  -3   0   8      187.54      261.08      6.91 o
  -2   0   8     2503.06     2293.46     85.86 o
  -1   0   8     1637.47     1359.97     51.74 o
   0   0   8      381.07      523.63     13.37 o
   1   0   8      723.84      718.26     13.56 o
   2   0   8     2417.12     2308.43     41.22 o
   3   0   8      361.14      354.53      8.09 o
   4   0   8      348.87      266.17     10.83 o
   5   0   8     1641.41     1534.89     42.78 o
   6   0   8        4.83       25.87      7.52 o
   7   0   8      647.53      656.95     40.95 o
  -7   1   8        7.60        4.27      9.70 o
  -6   1   8      173.63      177.03      8.81 o
  -5   1   8     2735.36     2724.97     50.30 o
  -4   1   8      608.21      599.52     17.19 o
  -3   1   8      123.93      129.70      4.97 o
  -2   1   8      210.50      236.08      8.49 o
  -1   1   8      314.68      296.95      7.58 o
   0   1   8     1675.38     1512.85     28.95 o
   1   1   8     1799.65     1744.20     45.46 o
   2   1   8     4449.17     4610.08     71.86 o
   3   1   8      300.60      255.82      9.92 o
   4   1   8       64.49       65.87      3.33 o
   5   1   8     1455.80     1455.43     29.39 o
   6   1   8      342.89      313.24     15.88 o
   7   1   8      141.05      195.85     20.74 o
  -7   2   8       29.83       46.01     12.42 o
  -6   2   8        0.80        0.95      7.20 o
  -5   2   8      279.45      267.55     11.45 o
  -4   2   8      112.94       98.11      4.89 o
  -3   2   8      759.45      732.35     19.09 o
  -2   2   8     1471.36     1454.99     35.67 o
  -1   2   8     4147.39     4175.60    103.12 o
   0   2   8     1605.06     1675.38     42.30 o
   1   2   8      219.77      271.65      7.01 o
   2   2   8     1495.23     1437.67     31.15 o
   3   2   8      586.49      532.61     16.50 o
   4   2   8       15.03       14.32      3.52 o
   5   2   8        7.63       -3.80      6.08 o
   6   2   8      124.09      141.82     11.13 o
   7   2   8      321.38      334.25     27.09 o
  -7   3   8      326.02      422.84     32.86 o
  -6   3   8        9.84       -3.80      9.50 o
  -5   3   8       57.16       56.81      6.81 o
  -4   3   8       17.83       43.68      8.11 o
  -3   3   8       11.38       19.43      3.29 o
  -2   3   8      122.83      114.36     16.62 o
  -1   3   8      293.59      313.57     10.98 o
   0   3   8       12.97       39.99      4.38 o
   1   3   8      285.03      286.64     10.49 o
   2   3   8       85.91       76.35      4.84 o
   3   3   8      891.31      943.63     26.33 o
   4   3   8     2129.00     1974.94     44.23 o
   5   3   8      950.29      892.34     22.19 o
   6   3   8       12.33        1.14     12.96 o
  -6   4   8      193.57      196.95     19.15 o
  -5   4   8       28.79       44.94     12.27 o
  -4   4   8      113.77      100.96      8.31 o
  -3   4   8       80.35       76.22      6.72 o
  -2   4   8      263.18      229.03     13.58 o
  -1   4   8       84.27      113.21      7.31 o
   0   4   8       13.03       12.74      4.30 o
   1   4   8      464.47      488.66     16.08 o
   2   4   8     6055.50     5977.49    242.86 o
   3   4   8     1486.79     1209.15     48.78 o
   4   4   8        6.22       17.06      7.90 o
   5   4   8      272.04      240.17     25.02 o
   6   4   8       43.72       37.95     14.89 o
  -6   5   8      134.89      175.67     20.14 o
  -5   5   8      227.42      235.32     21.54 o
  -4   5   8        0.03       -6.26      6.26 o
  -3   5   8       71.24       66.02      7.73 o
  -2   5   8     1073.03     1053.50     37.95 o
  -1   5   8       49.46       52.24     11.13 o
   0   5   8      411.34      378.09     14.82 o
   1   5   8      516.70      505.53     17.58 o
   2   5   8      208.07      215.98     10.90 o
   3   5   8      548.81      532.60     27.89 o
   4   5   8      609.98      547.07     31.00 o
   5   5   8      215.76      220.58     21.43 o
  -5   6   8       45.52       62.31     16.60 o
  -4   6   8        9.78       12.16     12.92 o
  -3   6   8      212.79      207.80     22.17 o
  -2   6   8      793.91      813.81     27.89 o
  -1   6   8      325.03      373.13     15.43 o
   0   6   8      103.65      120.94      9.66 o
   1   6   8      102.24      128.68     10.18 o
   2   6   8      580.28      597.41     20.97 o
   3   6   8       25.29       26.90     13.33 o
   4   6   8      129.80      119.98     17.10 o
   5   6   8       49.34       67.32     15.99 o
  -4   7   8      269.97      245.58     26.90 o
  -3   7   8       10.17       15.78     11.04 o
  -2   7   8       72.87       58.87     12.71 o
  -1   7   8      359.66      387.28     32.54 o
   0   7   8      342.29      311.83     17.21 o
   1   7   8        1.71       34.19      9.57 o
   2   7   8       70.26       70.59     17.02 o
   3   7   8       15.01       34.88     14.74 o
  -2   8   8        1.19       11.36     11.70 o
  -1   8   8      177.70      173.09     15.88 o
   0   8   8      459.89      453.05     24.05 o
   1   8   8        0.01       -1.52     10.56 o
   2   8   8        7.65      -17.51     17.51 o
  -7   1   9       19.55       27.35     11.07 o
  -6   1   9      134.12      162.31     13.90 o
  -5   1   9      345.00      393.01     50.47 o
  -4   1   9      551.44      517.00     13.66 o
  -3   1   9        4.15        2.20      4.94 o
  -2   1   9      505.92      471.61     14.22 o
  -1   1   9        8.64        9.78      1.35 o
   0   1   9      578.68      507.60     10.84 o
   1   1   9      667.53      741.62     24.41 o
   2   1   9      118.55      134.42      9.33 o
   3   1   9      279.06      331.44      7.16 o
   4   1   9      113.80       97.10      4.06 o
   5   1   9      633.52      631.42     19.60 o
   6   1   9        7.44        4.60      6.12 o
   7   1   9      308.87      386.03     28.34 o
  -7   2   9       11.28       10.98     15.88 o
  -6   2   9      183.11      177.23     11.93 o
  -5   2   9     1077.69     1056.76     21.93 o
  -4   2   9       74.16       93.53      4.34 o
  -3   2   9     1738.92     1649.88     36.31 o
  -2   2   9      805.60      780.56     17.30 o
  -1   2   9       23.94       89.35      5.36 o
   0   2   9      657.90      849.14     23.68 o
   1   2   9      716.17      894.33     24.68 o
   2   2   9     1069.27     1156.95     27.28 o
   3   2   9     1347.17     1279.97     36.18 o
   4   2   9      523.59      465.33     30.94 o
   5   2   9      501.04      504.18     18.39 o
   6   2   9      125.72      155.12     11.17 o
   7   2   9       76.11       64.17     13.41 o
  -7   3   9       31.70      117.01     16.87 o
  -6   3   9      240.98      212.56     17.63 o
  -5   3   9      201.61      167.22      9.55 o
  -4   3   9      777.80      749.82     20.71 o
  -3   3   9       45.26       46.05      6.08 o
  -2   3   9      440.08      415.90     10.87 o
  -1   3   9      607.41      565.73     24.12 o
   0   3   9      375.08      439.13     13.86 o
   1   3   9     1718.02     1790.52     49.54 o
   2   3   9       86.32      117.36      6.08 o
   3   3   9       17.29        9.12      6.12 o
   4   3   9      668.23      588.03     16.07 o
   5   3   9      393.34      324.37     14.74 o
   6   3   9        0.13      -12.61     12.61 o
  -6   4   9        1.67       42.89     13.26 o
  -4   4   9      116.80       99.11      7.67 o
  -3   4   9       98.00      110.89     14.34 o
  -2   4   9       98.01      102.96      7.41 o
  -1   4   9       34.35       43.43      5.51 o
   0   4   9       16.44       17.94      3.84 o
   1   4   9      442.30      440.64     16.39 o
   2   4   9      165.64      156.16      7.95 o
   3   4   9      694.11      668.00     36.28 o
   4   4   9        0.57       -9.92      9.92 o
   5   4   9       55.89       29.76      9.82 o
   6   4   9        9.66       13.30     14.47 o
  -6   5   9        6.54       -6.42     14.82 o
  -5   5   9       43.10       57.78     15.12 o
  -4   5   9      185.23      154.22     10.26 o
  -3   5   9       40.84       31.95      9.04 o
  -2   5   9      911.78      991.98     29.94 o
  -1   5   9       77.64       73.89      7.12 o
   0   5   9      276.03      293.62     12.04 o
   1   5   9        8.17       56.68      7.73 o
   2   5   9      450.11      437.39     16.30 o
   3   5   9       91.26       72.56      8.97 o
   4   5   9      114.56      105.92     14.06 o
   5   5   9       34.01       33.74     12.23 o
  -5   6   9        5.31       26.67     15.50 o
  -4   6   9       47.94       63.86     15.58 o
  -3   6   9      729.59      693.23     24.65 o
  -2   6   9      336.34      338.42     15.97 o
  -1   6   9      326.65      333.91     14.61 o
   0   6   9      499.05      556.62     29.42 o
   1   6   9     1291.27     1372.64     33.90 o
   2   6   9      208.84      180.88     11.55 o
   3   6   9       75.85       83.58     15.69 o
   5   6   9        2.73       17.06     14.51 o
  -3   7   9      250.47      189.73     19.64 o
  -2   7   9      523.32      510.34     24.28 o
  -1   7   9      346.31      389.90     19.98 o
   0   7   9      136.06      161.50     13.37 o
   1   7   9      474.88      519.19     21.31 o
   2   7   9      431.57      410.12     30.77 o
   3   7   9       25.08       41.87     17.17 o
  -1   8   9      150.71      123.85     13.87 o
   0   8   9      362.53      395.26     22.49 o
   1   8   9      146.85      144.63     15.01 o
  -7   0  10      349.36      505.93     34.19 o
  -6   0  10      206.20      235.89     13.18 o
  -5   0  10       26.76       22.79      6.88 o
  -4   0  10       26.65       24.31      6.53 o
  -3   0  10     1076.75     1072.27     45.97 o
  -2   0  10      268.67      263.62     12.65 o
  -1   0  10      628.65      747.82     30.92 o
   0   0  10     7101.00     7311.72    253.33 o
   1   0  10     2865.12     2940.33     59.19 o
   2   0  10       86.43       88.25      2.93 o
   3   0  10      509.13      486.82     12.92 o
   4   0  10      675.64      592.66     19.95 o
   5   0  10     1387.34     1391.77     42.17 o
   6   0  10       53.29       52.85      7.64 o
   7   0  10      615.61      577.58     27.16 o
  -7   1  10       50.79       55.50     11.42 o
  -6   1  10      118.59      126.38      8.33 o
  -5   1  10     1160.60     1100.27     21.89 o
  -4   1  10      101.33      106.98      7.06 o
  -3   1  10       17.44       11.78      2.18 o
  -2   1  10     1356.66     1318.45     34.52 o
  -1   1  10     2515.38     2645.53     55.23 o
   0   1  10        0.01        4.60      1.44 o
   1   1  10      928.98      829.92     15.88 o
   2   1  10       19.71       17.16      2.85 o
   3   1  10     1109.94     1061.40     32.20 o
   4   1  10       38.78       45.28      3.15 o
   5   1  10      378.05      399.27     12.46 o
   6   1  10      261.37      285.58     14.47 o
   7   1  10      387.36      463.04     35.22 o
  -7   2  10      184.13      181.94     22.60 o
  -6   2  10      101.45      110.36     10.64 o
  -5   2  10        1.88       30.28     17.82 o
  -4   2  10      174.31      170.29      5.86 o
  -3   2  10      566.26      563.79     17.99 o
  -2   2  10      872.23      849.47     39.91 o
  -1   2  10       18.51       14.65      4.77 o
   0   2  10     3761.30     3800.26    167.12 o
   1   2  10      248.95      263.86     22.45 o
   2   2  10     1173.09     1170.45     22.16 o
   3   2  10       46.89       50.07      6.48 o
   4   2  10      215.38      217.23     11.44 o
   5   2  10      174.34      187.22     11.21 o
   6   2  10        4.78        4.18      7.98 o
   7   2  10        3.75      -13.71     13.71 o
  -7   3  10       22.12       55.43     18.27 o
  -6   3  10       57.95       53.15     12.50 o
  -5   3  10      181.67      150.57      7.81 o
  -4   3  10      657.12      597.41     20.97 o
  -3   3  10     2251.15     2109.18     80.39 o
  -2   3  10      379.37      340.28      8.10 o
  -1   3  10      229.87      224.21      6.52 o
   0   3  10      583.97      537.33     18.56 o
   1   3  10        5.77       11.14      5.15 o
   2   3  10      130.21      106.73      5.88 o
   3   3  10       88.79       62.31      9.84 o
   4   3  10      822.59      828.14     24.99 o
   5   3  10      121.69      102.35     13.03 o
   6   3  10        1.08        7.56      7.18 o
  -6   4  10        0.38      -12.20     12.20 o
  -5   4  10      240.43      216.55     18.92 o
  -4   4  10      265.49      273.20     13.20 o
  -3   4  10     1139.71     1131.37     35.08 o
  -2   4  10     3279.51     3237.41     79.19 o
  -1   4  10      849.89      861.40     25.84 o
   0   4  10      621.04      616.34     19.48 o
   1   4  10       60.53       82.84      6.21 o
   2   4  10       73.60       84.71      9.82 o
   3   4  10       11.50       20.44      6.00 o
   4   4  10       12.47       13.30      8.40 o
   5   4  10        0.31       10.29     10.43 o
   6   4  10       94.17      126.93     18.88 o
  -5   5  10       40.18       14.02     12.84 o
  -4   5  10       36.62       36.48      7.85 o
  -3   5  10     2203.57     2146.56     57.48 o
  -2   5  10     1123.66     1135.60     41.39 o
  -1   5  10      221.74      254.85     16.18 o
   0   5  10      456.64      523.36     18.59 o
   1   5  10      386.32      473.52     32.37 o
   2   5  10        2.34       21.58      4.72 o
   3   5  10        0.13       14.44      9.92 o
   4   5  10       34.31       26.29     11.40 o
   5   5  10        2.17       -2.86      8.58 o
  -5   6  10       52.87       37.95     16.79 o
  -4   6  10       20.76        2.29      7.24 o
  -3   6  10      126.80      152.97     12.04 o
  -2   6  10       91.35      146.24     23.63 o
  -1   6  10      385.17      412.51     16.76 o
   0   6  10      936.11      915.23     29.60 o
   1   6  10        4.09       19.07      7.31 o
   2   6  10       28.27       18.24     11.32 o
   3   6  10       20.60       19.07     12.61 o
   4   6  10      122.53      143.68     18.69 o
  -3   7  10        2.07       20.00     10.34 o
  -2   7  10       47.35       37.19     10.53 o
  -1   7  10       40.07       41.49     10.13 o
   0   7  10        2.41        0.95      6.76 o
   1   7  10       25.23       28.11      9.50 o
   2   7  10      140.00      128.68     19.45 o
  -1   8  10        9.66        4.94      9.88 o
   0   8  10      465.54      479.98     25.61 o
   1   8  10      531.36      463.87     25.19 o
  -7   1  11       15.26        6.86     14.99 o
  -6   1  11       24.34       14.02      7.14 o
  -5   1  11      115.03      151.99     11.93 o
  -4   1  11      439.48      479.46     35.98 o
  -3   1  11        0.82        3.82      1.76 o
  -2   1  11       29.03       25.22      5.74 o
  -1   1  11      148.53      213.02     14.47 o
   0   1  11     2992.31     3357.97     59.10 o
   1   1  11      859.73      839.49     20.88 o
   2   1  11      154.65      121.35      8.00 o
   3   1  11      807.80      783.47     14.43 o
   4   1  11      157.05      139.56      4.75 o
   5   1  11       61.32       67.17      5.89 o
   6   1  11       34.55       21.80      6.77 o
   7   1  11      161.19      140.91     18.96 o
  -7   2  11       28.16       73.41     12.68 o
  -6   2  11      281.88      300.25     14.85 o
  -5   2  11      117.60      103.89      6.66 o
  -4   2  11        0.88        1.52      2.92 o
  -3   2  11       43.60       53.72      6.14 o
  -2   2  11      323.38      327.69     21.43 o
  -1   2  11     2809.08     2672.71     54.80 o
   0   2  11       59.55       79.66      4.65 o
   1   2  11     1450.77     1408.74     42.19 o
   2   2  11      266.31      248.47     12.37 o
   3   2  11      946.81      892.85     46.50 o
   4   2  11        0.82       -3.27      3.27 o
   5   2  11       54.22       87.15      8.36 o
   6   2  11      152.61      204.13     12.80 o
   7   2  11       27.95       36.05     16.37 o
  -6   3  11       41.97       31.49     11.82 o
  -5   3  11        7.92        9.32      4.82 o
  -4   3  11       25.85       25.36      4.56 o
  -3   3  11       15.75       29.89      4.23 o
  -2   3  11       66.47       47.60      4.29 o
  -1   3  11        0.19        6.35      5.11 o
   0   3  11     2190.00     2362.46     59.61 o
   1   3  11        0.08        0.10      3.04 o
   2   3  11       79.10       72.60      4.62 o
   3   3  11      356.99      355.26     18.39 o
   4   3  11      470.69      404.84     13.64 o
   5   3  11       50.74       48.97      8.47 o
   6   3  11       33.04       61.09     10.37 o
  -6   4  11       14.96       22.07     12.65 o
  -5   4  11       38.49       12.16     11.44 o
  -4   4  11        0.77       -4.24      4.76 o
  -3   4  11      141.56      147.13      9.51 o
  -2   4  11        4.82       36.47      6.09 o
  -1   4  11      120.67      152.00     15.88 o
   0   4  11      128.88      109.98      7.21 o
   1   4  11       14.79       16.09      4.14 o
   2   4  11      663.45      696.30     31.25 o
   3   4  11      529.16      466.42     26.94 o
   4   4  11        0.00       -8.36      8.36 o
   5   4  11       30.69       24.08     11.28 o
   6   4  11        0.05      -14.51     14.51 o
  -5   5  11       31.99       32.41     10.64 o
  -4   5  11      123.40      109.00     10.40 o
  -3   5  11      299.38      279.01     19.53 o
  -2   5  11      223.97      270.88     17.29 o
  -1   5  11       58.23       69.54      7.82 o
   0   5  11      425.64      524.50     17.34 o
   1   5  11       36.91       46.04      6.51 o
   2   5  11      456.13      435.17     34.72 o
   4   5  11        4.73        2.70     10.68 o
   5   5  11        0.01       12.14     36.26 o
  -5   6  11        1.59       25.87     16.26 o
  -4   6  11      167.54      161.90     13.94 o
  -3   6  11     1272.40     1215.23     57.02 o
  -2   6  11      153.14      141.40     11.27 o
  -1   6  11      225.33      227.17     12.62 o
   0   6  11      730.84      792.28     31.89 o
   1   6  11       15.68        0.05      8.72 o
   2   6  11       24.63       10.60     11.82 o
   3   6  11       41.80       36.51     13.68 o
   4   6  11        0.60       -4.60     13.71 o
  -3   7  11       14.59       12.00     10.09 o
  -2   7  11      225.36      221.52     30.26 o
  -1   7  11      255.14      308.70     16.22 o
   0   7  11       10.59       10.63      7.37 o
   1   7  11      161.33      143.23     11.66 o
   2   7  11       12.80        7.98     14.09 o
   3   7  11       26.33       20.10     16.26 o
  -1   8  11        7.00        4.94     11.78 o
   0   8  11       87.46       97.26     14.21 o
   1   8  11       17.69       24.31     19.03 o
  -7   0  12        1.59       -9.12     13.68 o
  -6   0  12      128.55      122.14     10.33 o
  -5   0  12        9.89        0.38      7.29 o
  -4   0  12      408.21      365.63     21.62 o
  -3   0  12      708.59      721.42     31.42 o
  -2   0  12     2702.22     2667.94     94.64 o
  -1   0  12      204.92      238.32     12.65 o
   0   0  12    11630.53    12213.78    288.66 o
   1   0  12      523.26      373.87      9.80 o
   2   0  12      137.25      146.04      5.66 o
   3   0  12      135.19       92.70      4.52 o
   4   0  12       12.42        9.50      4.94 o
   5   0  12      332.08      296.90     13.45 o
   6   0  12       31.92       42.89      8.66 o
   7   0  12        0.30        7.56      7.94 o
  -7   1  12       56.29       62.86     11.73 o
  -6   1  12        0.21       -5.28      6.80 o
  -5   1  12      368.70      362.13     11.57 o
  -4   1  12      248.86      204.43      7.23 o
  -3   1  12        0.09        3.11      1.80 o
  -2   1  12      571.62      543.01     13.75 o
  -1   1  12     1568.07     1687.40     29.44 o
   0   1  12     2011.75     1899.78     35.44 o
   1   1  12       79.19       82.35      3.72 o
   2   1  12      755.85      678.46     23.44 o
   3   1  12      134.44      117.51      3.95 o
   4   1  12        1.05       -1.72      2.89 o
   5   1  12      105.00       94.13      6.27 o
   6   1  12        2.29        2.19     10.60 o
   7   1  12        8.90       16.75     10.22 o
  -7   2  12        0.79       -6.32      8.63 o
  -6   2  12       60.16       69.90      9.12 o
  -5   2  12      566.67      585.58     24.83 o
  -4   2  12      179.42      165.78      5.65 o
  -3   2  12      175.25      183.75     11.11 o
  -2   2  12       79.12       49.01      4.88 o
  -1   2  12      148.79      177.04      7.51 o
   0   2  12     1530.96     1488.00     44.92 o
   1   2  12      677.40      592.22     13.86 o
   2   2  12     1820.58     1967.92     69.62 o
   3   2  12      146.40      140.48      6.01 o
   4   2  12       45.37       39.52      4.17 o
   5   2  12       73.16       80.05     12.54 o
   6   2  12       73.94       65.12     10.37 o
  -6   3  12      125.01      160.51     17.78 o
  -5   3  12        6.34        6.23      6.27 o
  -4   3  12      239.05      271.82     11.58 o
  -3   3  12     1118.63     1111.50     26.54 o
  -2   3  12      485.42      505.84     18.10 o
  -1   3  12       36.96       56.39      5.78 o
   0   3  12       93.63      115.64      7.50 o
   1   3  12       21.63       12.88      2.07 o
   2   3  12      282.56      307.99     11.34 o
   3   3  12     1196.18     1205.08     50.07 o
   4   3  12       79.74       60.16      6.84 o
   5   3  12      295.97      288.20     14.55 o
   6   3  12       74.27       59.57     10.22 o
  -6   4  12      100.17      120.43     17.97 o
  -5   4  12      344.04      357.46     25.80 o
  -4   4  12      260.57      280.19     13.61 o
  -3   4  12      174.61      159.53     12.80 o
  -2   4  12      200.57      195.91      9.83 o
  -1   4  12      714.27      734.67     36.95 o
   0   4  12      716.58      765.14     24.76 o
   1   4  12       36.08       41.33      5.21 o
   2   4  12     1226.03     1201.23    121.63 o
   3   4  12     1602.20     1585.99     43.90 o
   4   4  12        7.34        3.00      8.32 o
   5   4  12      386.21      334.25     22.79 o
   6   4  12      175.55      177.23     20.25 o
  -5   5  12        1.39        3.42      9.08 o
  -4   5  12      178.73      123.48     15.54 o
  -3   5  12      548.12      539.26     29.92 o
  -2   5  12      382.37      446.69     22.24 o
  -1   5  12       60.46       75.55      7.55 o
   0   5  12      173.14      183.91     10.27 o
   1   5  12      895.46      884.89     27.46 o
   2   5  12       25.50       46.03      6.61 o
   3   5  12      194.14      148.39     14.74 o
   4   5  12      198.29      165.49     17.06 o
   5   5  12      885.31      755.55     48.76 o
  -4   6  12      181.75      145.58     20.21 o
  -3   6  12        5.36       20.78      9.01 o
  -2   6  12        0.83        4.60      8.87 o
  -1   6  12       75.08       79.48     19.00 o
   0   6  12      593.14      618.42     21.59 o
   1   6  12       67.89       84.46      8.74 o
   2   6  12      292.85      241.93     20.63 o
   3   6  12      341.90      335.69     25.00 o
   4   6  12        0.03       43.65     15.20 o
  -3   7  12       16.20        4.38      8.66 o
  -2   7  12       82.06       75.30     26.54 o
  -1   7  12      386.68      419.00     21.71 o
   0   7  12      287.42      276.90     33.13 o
   1   7  12       23.34       27.70      9.04 o
   2   7  12      461.80      485.11     33.47 o
   0   8  12      625.71      617.59     29.06 o
  -7   1  13        5.90        1.91     20.53 o
  -6   1  13       45.05       30.01      7.67 o
  -5   1  13       11.48       11.08      7.62 o
  -4   1  13      493.58      497.16     17.51 o
  -3   1  13      503.45      480.86     10.09 o
  -2   1  13       49.83       58.26      5.85 o
  -1   1  13     3257.68     3286.70     64.50 o
   0   1  13      425.17      465.02     11.66 o
   1   1  13      110.60      118.40      8.05 o
   2   1  13       76.95       62.87      3.40 o
   3   1  13      469.49      470.63      8.97 o
   4   1  13       77.47       70.57      8.45 o
   5   1  13       42.57       37.59      5.81 o
   6   1  13       62.40       69.28      8.77 o
  -7   2  13      185.23      184.15     16.25 o
  -6   2  13      133.95      154.62     11.13 o
  -5   2  13      703.83      713.31     33.58 o
  -4   2  13        2.06        8.78      4.36 o
  -3   2  13      388.68      410.82     20.97 o
  -2   2  13      396.28      407.22     16.23 o
  -1   2  13     2463.75     2467.41     60.82 o
   0   2  13      329.99      422.60     11.12 o
   1   2  13     1159.95     1144.94     30.79 o
   2   2  13     1490.93     1526.68     38.81 o
   3   2  13       88.89       84.50      4.41 o
   4   2  13       23.08       13.78      3.65 o
   5   2  13        1.93       13.71      7.22 o
   6   2  13        7.61       12.16      8.28 o
  -6   3  13        8.56        6.84      8.74 o
  -5   3  13        3.92        3.81      6.80 o
  -4   3  13        0.02       11.53      4.23 o
  -3   3  13       58.93       50.52      4.66 o
  -2   3  13      619.21      585.04     21.22 o
  -1   3  13     1044.26     1088.91     42.44 o
   0   3  13      413.49      491.87     15.86 o
   1   3  13      814.79      836.31     18.93 o
   2   3  13      308.06      290.79     10.68 o
   3   3  13      756.71      813.17     35.56 o
   4   3  13      161.69      165.36     10.87 o
   5   3  13      137.30      125.18     12.65 o
   6   3  13        0.32       -0.76      7.26 o
  -5   4  13       64.66       45.26     11.80 o
  -4   4  13       12.00        4.37      7.22 o
  -3   4  13       31.12       20.26      9.73 o
  -2   4  13        6.50       33.29      6.73 o
  -1   4  13      294.79      366.50     13.98 o
   0   4  13       12.92        7.71      8.76 o
   1   4  13        2.85        0.37      4.36 o
   2   4  13      148.69      136.16     10.79 o
   3   4  13       40.04       36.05      9.61 o
   4   4  13       29.56       22.13      6.92 o
   5   4  13       78.44       69.90     14.02 o
   6   4  13        5.39       -4.18     14.85 o
  -5   5  13       87.79       83.58     14.97 o
  -4   5  13        3.12       18.70      9.08 o
  -3   5  13      103.69      110.72      9.64 o
  -2   5  13      217.63      176.58     10.40 o
  -1   5  13        3.47        5.33      5.15 o
   0   5  13       52.71       46.76     15.75 o
   1   5  13       90.05       98.86      8.48 o
   2   5  13      579.92      567.47     19.17 o
   3   5  13      200.22      168.00     17.17 o
   4   5  13       56.63       39.40     12.23 o
   5   5  13      270.57      220.01     16.18 o
  -4   6  13      207.12      211.91     25.61 o
  -3   6  13       87.54      111.88     11.73 o
  -2   6  13       11.53        2.65      8.05 o
  -1   6  13      201.85      210.42     12.58 o
   0   6  13        5.55       25.23      7.94 o
   1   6  13      890.53      938.31     30.07 o
   2   6  13       11.77        8.36      8.32 o
   4   6  13      479.75      493.73     35.52 o
  -3   7  13       40.08       21.22     10.48 o
  -2   7  13        1.29        5.09     12.48 o
  -1   7  13       97.01      110.83     12.10 o
   0   7  13      180.41      141.63     24.90 o
   1   7  13       11.58       23.31     13.70 o
   2   7  13      469.81      465.55     37.00 o
   3   7  13      479.13      397.58     33.43 o
  -7   0  14      320.73      248.05     25.19 o
  -6   0  14      422.19      434.96     26.82 o
  -5   0  14        6.93        4.94      8.32 o
  -4   0  14      583.79      481.69     26.52 o
  -3   0  14     1157.93     1179.48     46.84 o
  -2   0  14      404.72      332.84     17.06 o
  -1   0  14      256.48      320.87     18.84 o
   0   0  14     3187.76     3875.72     77.65 o
   1   0  14     1508.64     1976.69     41.60 o
   2   0  14       75.74      100.75      5.09 o
   3   0  14      404.48      404.61     11.78 o
   4   0  14      611.44      571.05     20.48 o
   5   0  14      851.43      891.66     30.28 o
   6   0  14       22.07        4.18      8.36 o
  -7   1  14       23.13       51.17     17.55 o
  -6   1  14      194.43      222.18     10.68 o
  -5   1  14     2744.77     2592.48     66.97 o
  -4   1  14     1083.65     1053.54     31.16 o
  -3   1  14       54.78       45.25      2.93 o
  -2   1  14       48.68       59.28      3.97 o
  -1   1  14      148.68      159.77      4.53 o
   0   1  14       34.66       51.47      2.86 o
   1   1  14      177.40      167.40      6.36 o
   2   1  14       92.26       90.42      3.27 o
   3   1  14      104.88       95.36      3.29 o
   4   1  14       31.43       30.59      6.06 o
   5   1  14      193.08      175.59      7.85 o
   6   1  14      184.98      189.05     11.58 o
  -7   2  14      166.04      160.02     22.68 o
  -6   2  14       11.59        2.24      6.80 o
  -5   2  14        2.44        8.06      5.45 o
  -4   2  14        7.64       15.81      5.88 o
  -3   2  14     1237.49     1287.50     38.43 o
  -2   2  14     1904.69     1823.51     48.21 o
  -1   2  14        5.46       13.09      3.73 o
   0   2  14       63.10       60.15      3.70 o
   1   2  14      658.80      643.70     15.37 o
   2   2  14     1420.88     1344.87     25.21 o
   3   2  14      486.17      491.03     13.89 o
   4   2  14      558.95      541.45     15.41 o
   5   2  14      188.80      155.12     11.17 o
   6   2  14        8.58       26.29      9.19 o
  -6   3  14      406.17      472.31     22.03 o
  -5   3  14       98.93      100.29      7.35 o
  -4   3  14        0.75       -0.19      7.77 o
  -3   3  14      460.07      387.84     17.42 o
  -2   3  14       43.26       52.85      5.98 o
  -1   3  14      428.95      454.95     21.62 o
   0   3  14      801.16      787.17     23.57 o
   1   3  14     2237.67     2261.29     88.88 o
   2   3  14      136.47      120.98      6.80 o
   3   3  14        8.48        6.42      5.74 o
   4   3  14      610.13      592.72     22.19 o
   5   3  14     1239.54     1163.48     38.56 o
   6   3  14       30.06       25.07     10.33 o
  -6   4  14       57.39       52.28     15.50 o
  -5   4  14      281.41      293.72     24.35 o
  -4   4  14        0.06        3.12      5.30 o
  -3   4  14       43.87       20.96     11.78 o
  -2   4  14     1504.16     1539.06     44.29 o
  -1   4  14      736.27      688.51     36.45 o
   0   4  14      201.87      208.83     12.18 o
   1   4  14      107.40       91.22      7.09 o
   2   4  14     1873.13     1955.71     52.37 o
   3   4  14     1029.70     1167.47     46.62 o
   4   4  14        4.38        0.67      6.51 o
   5   4  14      121.74       96.88     10.75 o
  -5   5  14        3.28       10.98      9.42 o
  -4   5  14       75.19       55.01      9.35 o
  -3   5  14      304.24      287.06     14.38 o
  -2   5  14      165.57      162.47     23.86 o
  -1   5  14      173.79      184.85     19.95 o
   0   5  14      351.57      368.74     27.30 o
   1   5  14      800.42      907.30     27.37 o
   2   5  14        5.48       20.97     10.71 o
   3   5  14      105.90       91.22     14.89 o
   4   5  14      696.51      654.97     41.90 o
   5   5  14      263.49      252.98     17.36 o
  -4   6  14       10.23       22.18      9.29 o
  -3   6  14        2.95       12.81      8.78 o
  -2   6  14        5.86        3.40      6.82 o
  -1   6  14      101.55      119.67     15.69 o
   0   6  14       17.34       45.33      7.79 o
   1   6  14        2.93       -2.58     23.74 o
   2   6  14      259.04      277.07     21.43 o
   3   6  14      301.61      363.39     27.51 o
   4   6  14      171.35      172.06     22.49 o
  -3   7  14       14.22       -1.40     10.40 o
  -2   7  14      149.10      150.14     14.77 o
  -1   7  14      216.64      209.54     14.21 o
   0   7  14       43.44       44.28     11.03 o
   1   7  14       58.58       82.84     14.19 o
   2   7  14       68.64       83.20     18.50 o
   3   7  14        1.45        1.52     16.26 o
  -7   1  15       18.17        3.60     11.61 o
  -6   1  15       19.74       45.07      7.28 o
  -5   1  15       13.65       44.82     16.37 o
  -4   1  15      191.86      192.30     15.14 o
  -3   1  15      977.86      931.35     26.50 o
  -2   1  15       64.87       56.74      3.38 o
  -1   1  15      110.77       81.25      4.37 o
   0   1  15     1900.76     2129.92     43.22 o
   1   1  15       59.81       51.46      3.68 o
   2   1  15        1.39       -0.39      1.87 o
   3   1  15       35.66       38.79      2.83 o
   4   1  15      576.08      569.01     39.09 o
   5   1  15       71.92       65.22      9.99 o
   6   1  15        0.57        4.30      6.89 o
  -6   2  15       49.78       48.13      9.73 o
  -5   2  15     1719.46     1606.57     38.08 o
  -4   2  15      138.68      140.07      9.61 o
  -3   2  15      798.13      786.51     25.05 o
  -2   2  15     1258.77     1223.84     46.98 o
  -1   2  15      294.14      301.41      7.99 o
   0   2  15       31.85       29.99      3.45 o
   1   2  15       78.72       91.44      4.68 o
   2   2  15       72.20       71.60      5.45 o
   3   2  15      359.31      359.73      9.70 o
   4   2  15      163.42      149.79     10.14 o
   5   2  15        0.04        4.94      7.98 o
   6   2  15      414.87      372.35     30.09 o
  -6   3  15      102.80      101.93     11.82 o
  -5   3  15        2.33       11.31     12.56 o
  -4   3  15       53.21       29.44      5.32 o
  -3   3  15      413.27      396.20     28.00 o
  -2   3  15       77.05       57.38     18.41 o
  -1   3  15     1246.62     1276.15     59.21 o
   0   3  15       99.87      104.04      8.72 o
   1   3  15       74.65       85.09      6.19 o
   2   3  15        2.89       10.85      3.76 o
   3   3  15       26.58       10.60      4.56 o
   4   3  15      182.16      142.62      7.70 o
   5   3  15      118.41      107.93     10.11 o
   6   3  15        0.03        6.42      9.50 o
  -6   4  15        0.67       15.20     15.20 o
  -5   4  15       38.85       33.62      9.79 o
  -4   4  15      148.84      122.97     17.32 o
  -3   4  15        0.25       12.35      6.40 o
  -2   4  15       25.20       43.16      7.32 o
  -1   4  15       81.84       93.62      7.14 o
   0   4  15      163.11      161.56      9.27 o
   1   4  15        8.44        0.04      7.60 o
   2   4  15      136.90      148.23      9.29 o
   3   4  15      201.54      161.99     15.39 o
   4   4  15      324.54      326.29     15.33 o
   5   4  15      154.00      118.30     11.02 o
  -5   5  15       45.37       43.65     11.85 o
  -4   5  15      260.90      246.34     15.12 o
  -3   5  15       19.44       34.50     10.83 o
  -2   5  15      531.50      497.37     19.35 o
  -1   5  15       15.09       25.52      7.09 o
   0   5  15      126.59      127.21     14.11 o
   1   5  15      321.91      318.51     21.26 o
   2   5  15      220.58      208.61     19.15 o
   3   5  15        6.68        1.60      6.05 o
   4   5  15        8.66       28.53     12.08 o
   5   5  15       12.37       -7.22     14.06 o
  -4   6  15        6.90       15.88     15.18 o
  -3   6  15      259.88      222.82     25.06 o
  -2   6  15      130.11      143.28     12.34 o
  -1   6  15       89.13       86.67     21.69 o
   0   6  15     1103.63     1161.33     36.14 o
   1   6  15      528.63      561.35     28.68 o
   2   6  15       14.22       27.28     12.42 o
   3   6  15       15.77        5.66     12.16 o
   4   6  15      295.77      272.55     26.40 o
  -3   7  15       16.30       24.33     15.54 o
  -2   7  15      124.92      126.67     14.35 o
  -1   7  15      134.53      107.67     12.41 o
   0   7  15      525.19      515.79     24.70 o
   1   7  15        9.61       -3.42     14.09 o
   2   7  15      466.24      378.39     32.60 o
  -7   0  16      105.12      129.59     20.40 o
  -6   0  16      324.21      407.76     24.39 o
  -5   0  16      260.91      288.20     18.54 o
  -4   0  16      127.68      125.18     11.78 o
  -3   0  16      920.08      885.84     38.30 o
  -2   0  16      386.47      486.82     24.96 o
  -1   0  16       99.72       96.88      9.19 o
   0   0  16     4618.06     4768.97     94.22 o
   1   0  16     1853.65     1779.09     37.80 o
   2   0  16       22.56       41.87      4.29 o
   3   0  16      192.05      161.01      6.91 o
   4   0  16      447.11      462.20     15.92 o
   5   0  16      333.07      370.11     15.77 o
   6   0  16       29.00       17.89      7.90 o
  -6   1  16      251.76      240.65     12.04 o
  -5   1  16     1082.64     1136.64     33.42 o
  -4   1  16      343.76      346.74     14.05 o
  -3   1  16      100.05       88.64      7.13 o
  -2   1  16       13.66       24.13      3.40 o
  -1   1  16     1063.03     1111.46     21.39 o
   0   1  16     1403.03     1493.59     67.83 o
   1   1  16       63.39       71.97      4.50 o
   2   1  16      496.76      462.98      9.19 o
   3   1  16     1966.67     1941.24     33.74 o
   4   1  16       55.23       51.91      6.95 o
   5   1  16       40.85       45.19      6.20 o
   6   1  16       78.51      108.73     12.86 o
  -6   2  16      115.29      101.17     10.98 o
  -5   2  16      109.33      157.30     38.98 o
  -4   2  16       66.37       61.17      7.14 o
  -3   2  16      661.25      655.91     20.44 o
  -2   2  16     1035.57      923.68     45.04 o
  -1   2  16     1524.20     1315.85     27.99 o
   0   2  16     5008.58     5287.22    105.39 o
   1   2  16      312.39      424.52     12.48 o
   2   2  16      344.83      410.92     18.52 o
   3   2  16      402.51      395.68     11.55 o
   4   2  16      268.87      245.30     11.07 o
   5   2  16      200.10      246.82     11.77 o
   6   2  16       49.39       62.31     11.70 o
  -6   3  16       10.20       28.11      9.50 o
  -5   3  16        3.78        3.91      9.10 o
  -4   3  16      394.04      320.68     11.48 o
  -3   3  16     4929.56     4741.67    206.65 o
  -2   3  16     4206.79     4100.99    101.49 o
  -1   3  16       23.44       21.96      6.04 o
   0   3  16     1248.28     1194.63     32.85 o
   1   3  16       95.04       84.16      6.76 o
   2   3  16      312.06      285.12     11.13 o
   3   3  16       49.78       44.18     11.93 o
   4   3  16      148.38      160.93     10.43 o
   5   3  16       68.84       52.01     10.11 o
   6   3  16        0.72       -1.52      9.88 o
  -6   4  16        2.97       -6.84     13.22 o
  -5   4  16      258.24      216.77     14.12 o
  -4   4  16      583.46      534.93     47.79 o
  -3   4  16      144.87      129.06     10.31 o
  -2   4  16      806.92      837.86     28.24 o
  -1   4  16     1282.02     1316.31     43.84 o
   0   4  16      723.65      691.88     22.47 o
   1   4  16      174.52      184.98      9.88 o
   2   4  16       18.82       14.04      6.10 o
   3   4  16        4.26       -1.52      5.70 o
   4   4  16      245.25      211.20     26.10 o
   5   4  16       43.90       13.30      9.80 o
  -5   5  16        4.84        3.42     11.06 o
  -4   5  16       73.20       71.68     10.83 o
  -3   5  16      671.73      614.94     23.80 o
  -2   5  16      137.98      142.29     10.52 o
  -1   5  16      114.72      100.32      9.24 o
   0   5  16      296.83      355.16     24.90 o
   1   5  16      121.36      120.66      9.73 o
   2   5  16       79.55       99.58     13.60 o
   3   5  16        2.56       -1.90      9.92 o
   4   5  16        5.21       -3.00     11.70 o
  -4   6  16        6.22       18.10     11.76 o
  -3   6  16      104.45      118.13     20.48 o
  -2   6  16        9.67       11.14      9.92 o
  -1   6  16      592.18      662.52     24.09 o
   0   6  16      600.36      619.18     22.92 o
   1   6  16        1.12       20.06      7.03 o
   2   6  16       44.67       39.13     14.13 o
   3   6  16       59.54       87.53     16.03 o
   4   6  16        8.85       -3.80     15.58 o
  -2   7  16        3.44       19.02      9.56 o
  -1   7  16      128.98      126.28     17.61 o
   0   7  16       94.10       83.72     11.91 o
   1   7  16        1.30       13.30     10.68 o
  -6   1  17      100.01      131.05     14.02 o
  -5   1  17       40.84       46.23     15.73 o
  -4   1  17        2.41        8.03      7.56 o
  -3   1  17        0.84       21.49      5.13 o
  -2   1  17      844.00      743.04     18.03 o
  -1   1  17      408.11      388.32      7.54 o
   0   1  17      395.66      399.55      8.81 o
   1   1  17      650.08      696.69     17.51 o
   2   1  17      583.51      617.71     14.08 o
   3   1  17      662.16      618.98     13.04 o
   4   1  17        0.31       -0.49      4.12 o
   5   1  17       45.14       55.76     16.34 o
   6   1  17        1.97        7.93     20.15 o
  -6   2  17       71.79       67.97     10.30 o
  -5   2  17       79.15       80.64      7.44 o
  -4   2  17       14.99       15.94      6.42 o
  -3   2  17     1548.55     1574.36     42.01 o
  -2   2  17      126.86      111.03     26.35 o
  -1   2  17     2889.72     3093.02     62.04 o
   0   2  17      704.01      675.64     17.01 o
   1   2  17        4.12        0.19      2.70 o
   2   2  17     1889.26     1875.15     40.86 o
   3   2  17      943.60      955.95     19.85 o
   4   2  17      157.34      147.81     21.86 o
   5   2  17      153.68      159.38     10.47 o
   6   2  17      111.69      124.31     13.49 o
  -6   3  17        3.38        8.32     12.50 o
  -5   3  17       97.98       71.00      8.81 o
  -4   3  17        5.21        6.27      4.38 o
  -3   3  17      213.32      247.69     21.12 o
  -2   3  17       25.15       27.09      5.32 o
  -1   3  17       62.55       69.63      6.24 o
   0   3  17      171.28      213.58     10.05 o
   1   3  17      344.05      378.77     14.20 o
   2   3  17        0.12        6.79     10.03 o
   3   3  17       97.03       77.27      7.52 o
   4   3  17       44.39       32.60      6.46 o
   5   3  17      195.03      229.35     17.70 o
  -5   4  17       27.77       53.62      9.93 o
  -4   4  17       16.77       21.47      8.34 o
  -3   4  17       25.80       25.87      7.51 o
  -2   4  17       26.04       29.99      7.09 o
  -1   4  17      211.91      209.79     10.74 o
   0   4  17      796.84      723.69     48.42 o
   1   4  17       87.48       85.63     14.00 o
   2   4  17        2.31       41.37     11.28 o
   3   4  17        4.40        5.66      8.36 o
   4   4  17       17.64       21.83      8.01 o
   5   4  17        6.56        3.42      9.54 o
  -5   5  17        1.73       22.41     15.88 o
  -4   5  17      104.10       91.10     10.45 o
  -3   5  17        9.63       22.00      7.32 o
  -2   5  17        3.71       14.01      7.71 o
  -1   5  17       42.99       79.79     16.07 o
   0   5  17       17.30       25.88      9.50 o
   1   5  17      387.26      362.49     15.19 o
   2   5  17        5.81       27.28     12.23 o
   4   5  17       83.83       52.76     10.76 o
  -4   6  17       13.26       21.86     12.48 o
  -3   6  17      514.19      418.89     22.83 o
  -2   6  17       56.36       62.00      9.02 o
  -1   6  17      211.25      221.66     13.34 o
   0   6  17      288.41      296.30     14.94 o
   1   6  17        0.78       11.75      7.99 o
   2   6  17       40.01       34.19     14.13 o
   3   6  17       57.45       50.07     15.46 o
  -2   7  17       38.55       31.30     11.12 o
  -1   7  17      415.41      328.24     19.48 o
   0   7  17       65.75       65.85     19.20 o
   1   7  17      220.91      194.78     23.40 o
   2   7  17        0.01       19.52     11.84 o
  -6   0  18      145.33      158.54     17.67 o
  -5   0  18       47.47       34.19     10.94 o
  -4   0  18       54.69       45.48     11.32 o
  -3   0  18       20.40       47.60      9.95 o
  -1   0  18        6.13       32.60      4.44 o
   0   0  18     4831.60     4918.20     98.44 o
   1   0  18     2073.54     2064.29     44.26 o
   2   0  18      292.60      294.20     10.71 o
   3   0  18      153.57      148.39      6.65 o
   4   0  18      244.38      175.67     10.33 o
   5   0  18       24.72       18.54      8.40 o
   6   0  18        7.89        2.70      9.50 o
  -6   1  18        0.11       -7.72      7.72 o
  -5   1  18      126.13      113.67     10.29 o
  -4   1  18       21.98       18.42     10.66 o
  -3   1  18       22.07       23.50      5.23 o
  -2   1  18      748.40      858.24     20.70 o
  -1   1  18     4106.70     4217.53     73.40 o
   0   1  18     1067.19     1039.13     20.74 o
   1   1  18       15.53       36.83      4.26 o
   2   1  18     2120.04     2103.97     60.94 o
   3   1  18      668.15      639.24     18.65 o
   4   1  18      126.65      129.14      6.72 o
   5   1  18      292.83      309.69     12.76 o
   6   1  18       12.06       17.84      8.36 o
  -6   2  18        2.15        1.14      6.99 o
  -5   2  18      425.18      460.78     19.76 o
  -4   2  18      360.36      354.33     14.78 o
  -3   2  18       18.39       11.01      6.17 o
  -2   2  18      490.35      496.90     41.41 o
  -1   2  18      807.16      778.23     18.27 o
   0   2  18     1539.41     1546.48     35.17 o
   1   2  18      566.33      572.72     12.19 o
   2   2  18     3282.71     3351.18     73.40 o
   3   2  18      245.49      250.62     12.20 o
   4   2  18       43.81       49.35      7.14 o
   5   2  18       10.95       10.62      7.22 o
   6   2  18       35.98       45.48      9.99 o
  -6   3  18      188.25      174.11     13.90 o
  -5   3  18       94.92       90.19      8.07 o
  -4   3  18       67.16       55.32      5.83 o
  -3   3  18     2159.22     2153.72     58.11 o
  -2   3  18      341.59      309.80     13.58 o
  -1   3  18      389.26      352.08     13.42 o
   0   3  18       99.86       94.47      6.95 o
   1   3  18      476.39      482.78     16.22 o
   2   3  18       40.85       49.23      5.76 o
   3   3  18       79.64       68.31      8.05 o
   4   3  18     1720.51     1646.81     47.45 o
   5   3  18     1048.95     1016.84     41.03 o
  -5   4  18      675.80      643.74     46.08 o
  -4   4  18      171.00      173.47     16.87 o
  -3   4  18       54.09       48.13      7.46 o
  -2   4  18       13.69       14.89     10.45 o
  -1   4  18     2050.17     2037.66     52.87 o
   0   4  18      155.58      162.33      8.95 o
   1   4  18       30.91       26.04      6.00 o
   2   4  18     1775.09     1874.03     72.56 o
   3   4  18      949.59      917.45     42.51 o
   4   4  18       58.38       33.42      8.72 o
   5   4  18        4.44       -3.42     10.26 o
  -5   5  18       24.50       -1.05     10.41 o
  -4   5  18       54.05       45.98     10.62 o
  -3   5  18      407.35      400.69     39.45 o
  -2   5  18      150.25      123.59     10.68 o
  -1   5  18       16.34        7.98     10.62 o
   0   5  18       64.57       53.83      8.18 o
   1   5  18       27.86       53.60      9.84 o
   2   5  18        1.06       -5.66     10.94 o
   3   5  18        9.81       38.68     12.61 o
   4   5  18      198.25      145.16     13.26 o
  -3   6  18       20.66       14.85      8.29 o
  -2   6  18        1.41       20.91      8.64 o
  -1   6  18       17.44        5.23      9.28 o
   0   6  18       12.60       12.01     16.93 o
   1   6  18       55.95       50.07      9.62 o
   2   6  18       19.64       40.61     15.92 o
   3   6  18       97.72       50.60     16.64 o
  -2   7  18       27.18       15.63     11.67 o
  -1   7  18      131.57      109.77     14.27 o
   0   7  18      104.54      125.79     13.17 o
   1   7  18       49.59       37.69     17.97 o
  -6   1  19       64.45       56.66      9.52 o
  -5   1  19      145.97      132.97     10.79 o
  -4   1  19        0.13        3.82      6.39 o
  -3   1  19       27.82       29.19      6.08 o
  -2   1  19       83.43       79.59      4.61 o
  -1   1  19       78.44       58.02      3.27 o
   0   1  19      706.35      800.51     16.75 o
   1   1  19      407.04      402.25      9.01 o
   2   1  19       51.85       44.73      3.75 o
   3   1  19       86.42       95.21      6.42 o
   4   1  19        4.14        3.17      4.30 o
   5   1  19      115.99      124.75     13.79 o
   6   1  19        9.63        0.76     19.00 o
  -6   2  19        1.22       -8.21      8.21 o
  -5   2  19      134.71       97.04      9.85 o
  -4   2  19      451.30      395.31     16.17 o
  -3   2  19      223.00      246.00     12.08 o
  -2   2  19     1424.88     1532.76     74.75 o
  -1   2  19      764.21      831.95     19.71 o
   0   2  19      260.85      224.66     10.90 o
   1   2  19      321.77      345.01      8.95 o
   2   2  19     1884.79     1908.14     88.65 o
   3   2  19      186.19      167.22     17.67 o
   4   2  19      594.05      548.79     17.22 o
   5   2  19       14.07       19.43      8.59 o
   6   2  19       40.77       25.49     11.40 o
  -6   3  19       46.31       59.87     11.47 o
  -5   3  19       28.58       30.31      6.63 o
  -4   3  19        8.73       -0.94      8.72 o
  -3   3  19      196.60      165.15      9.96 o
  -2   3  19      454.51      403.82     29.86 o
  -1   3  19       54.20       52.71      6.65 o
   0   3  19       57.85      115.08     17.32 o
   1   3  19      145.20      149.02     15.33 o
   2   3  19      346.64      327.69     10.16 o
   3   3  19      448.74      443.97     17.25 o
   4   3  19       55.42       47.60      9.95 o
   5   3  19        3.22       19.41     10.30 o
  -5   4  19       13.52        1.88     22.05 o
  -4   4  19       22.11       16.92     11.99 o
  -3   4  19       14.39       30.40      6.95 o
  -2   4  19      126.51      123.95      9.65 o
  -1   4  19      128.80      117.88     17.08 o
   0   4  19       69.78       69.45      6.96 o
   1   4  19        6.15       11.84      6.12 o
   2   4  19        4.28       -3.00     10.60 o
   3   4  19       70.27       52.01      9.00 o
   4   4  19       41.47       44.55     11.42 o
   5   4  19        8.93        7.22     11.02 o
  -4   5  19        2.99       -9.30      9.30 o
  -3   5  19        0.54        9.10      8.69 o
  -2   5  19      174.03      163.80     15.39 o
  -1   5  19      545.72      519.68     21.03 o
   0   5  19      203.99      228.91     19.22 o
   1   5  19       21.80       13.68      7.06 o
   2   5  19       61.51       65.12     14.47 o
   3   5  19       25.94       37.23     13.56 o
   4   5  19        1.23        3.66      9.40 o
  -3   6  19       64.69       38.12     13.39 o
  -2   6  19       20.56       22.50      8.39 o
  -1   6  19       64.23       67.86     10.42 o
   0   6  19        0.03       -1.13      6.67 o
   1   6  19      241.06      271.26     25.04 o
   2   6  19      170.20      213.70     23.36 o
   3   6  19        0.10       11.48     10.47 o
  -1   7  19       13.21        8.34     11.41 o
   0   7  19       47.63       45.09     12.22 o
   1   7  19       27.95       26.67     16.30 o
  -6   0  20      163.57      121.27     15.88 o
  -5   0  20       54.50       62.31     12.92 o
  -4   0  20        0.34        3.80      9.50 o
  -3   0  20      916.76      841.16     36.17 o
  -2   0  20     2012.04     1935.28     54.86 o
  -1   0  20      462.89      427.67     14.51 o
   0   0  20       83.09       76.25      4.41 o
   1   0  20     1401.71     1387.40     30.51 o
   2   0  20     1314.03     1254.28     28.99 o
   3   0  20      172.66      159.03     10.33 o
   4   0  20      417.48      422.05     17.63 o
   5   0  20      477.95      497.19     20.86 o
   6   0  20       11.53        8.32     10.22 o
  -6   1  20      152.34      101.81     19.96 o
  -5   1  20     1181.92     1095.23     32.80 o
  -4   1  20      445.36      424.47     17.61 o
  -3   1  20        2.17       18.35      6.12 o
  -2   1  20      438.38      461.37     13.68 o
  -1   1  20      611.91      597.07     17.63 o
   0   1  20      383.15      357.00     17.00 o
   1   1  20       51.94       49.60      4.07 o
   2   1  20      249.09      234.86      6.87 o
   3   1  20      500.15      508.80     13.91 o
   4   1  20        9.28       13.38      6.58 o
   5   1  20      238.97      239.86     13.17 o
   6   1  20      373.81      305.94     37.99 o
  -6   2  20        8.80       10.05     10.88 o
  -5   2  20      132.40      137.48     19.13 o
  -4   2  20      257.11      220.52     13.49 o
  -3   2  20     1401.70     1336.55     39.25 o
  -2   2  20     1107.76     1195.11     36.68 o
  -1   2  20        2.00        0.05      3.39 o
   0   2  20      377.54      389.15      9.99 o
   1   2  20        1.35       25.00      3.49 o
   2   2  20      538.88      533.27     14.85 o
   3   2  20      546.08      559.96     14.57 o
   4   2  20      643.90      624.91     17.99 o
   5   2  20      181.56      142.46     10.49 o
  -5   3  20      162.06      147.84     12.04 o
  -4   3  20       25.16       25.88      7.05 o
  -3   3  20      333.51      290.99     22.93 o
  -2   3  20      327.78      295.66     23.52 o
  -1   3  20       11.73       27.39      6.99 o
   0   3  20     1474.96     1499.66     41.59 o
   1   3  20     2799.82     2875.57     73.15 o
   2   3  20      447.12      439.86     16.34 o
   3   3  20        1.10       10.98      6.46 o
   4   3  20      629.72      642.05     24.69 o
   5   3  20      363.43      388.31     19.19 o
  -5   4  20      200.72      194.06     13.99 o
  -4   4  20        5.64       -8.74      8.74 o
  -3   4  20        1.71       -9.92      9.92 o
  -2   4  20       83.97       88.85     16.37 o
  -1   4  20      267.15      306.98     14.67 o
   0   4  20      546.23      588.76     21.05 o
   1   4  20        0.78        2.06      5.83 o
   2   4  20      876.99      912.74     41.22 o
   3   4  20     1060.07     1087.65     34.72 o
   4   4  20       70.73       42.89     14.55 o
  -4   5  20        8.72        9.88      9.97 o
  -3   5  20       42.25       23.69      9.42 o
  -2   5  20      188.00      195.81     29.92 o
  -1   5  20       66.75       86.23     15.23 o
   0   5  20      162.46      188.61     12.18 o
   1   5  20       57.88       58.08      7.74 o
   2   5  20       20.63       30.43     12.92 o
   3   5  20       10.46        8.32     12.50 o
   4   5  20      433.91      428.58     22.51 o
  -3   6  20       63.89       54.70     10.34 o
  -2   6  20      171.95      151.35     15.37 o
  -1   6  20       14.38       37.99     12.67 o
   0   6  20       10.16       15.51      7.93 o
   1   6  20       40.20       43.65     15.96 o
   2   6  20      182.68      203.03     24.43 o
   3   6  20       67.30       62.91     17.93 o
  -6   1  21      113.29      114.38     12.34 o
  -5   1  21      238.19      242.58     38.43 o
  -4   1  21       27.44       33.62      8.51 o
  -3   1  21      731.55      730.45     23.84 o
  -2   1  21      465.76      403.33     11.85 o
  -1   1  21       15.60       12.27      5.55 o
   0   1  21        0.05       -1.83      2.91 o
   1   1  21        6.10       17.36      3.76 o
   2   1  21      525.68      522.24     11.14 o
   3   1  21      829.55      872.37     18.96 o
   4   1  21       14.14       12.39      5.40 o
   5   1  21       81.11       73.13      9.63 o
  -6   2  21        4.40        7.56      7.74 o
  -5   2  21      309.65      270.49     14.95 o
  -4   2  21      220.15      202.67     22.47 o
  -3   2  21       43.96       30.94      6.61 o
  -2   2  21       14.96        0.28      6.00 o
  -1   2  21       13.85       14.17      3.94 o
   0   2  21      690.56      735.40     19.03 o
   1   2  21     1191.27     1209.88     23.47 o
   2   2  21      226.32      227.53      6.92 o
   3   2  21      483.63      452.63     12.53 o
   4   2  21      229.39      239.94     28.27 o
   5   2  21        5.89       -7.94      7.94 o
  -5   3  21       93.59       94.14     11.89 o
  -4   3  21        0.35        4.74     11.38 o
  -3   3  21      202.31      194.07     12.27 o
  -2   3  21      302.83      273.33     13.20 o
  -1   3  21      401.09      401.44     15.19 o
   0   3  21        2.38        9.44      5.57 o
   1   3  21        5.14       33.77      6.28 o
   2   3  21       10.41        3.80      6.08 o
   3   3  21       19.84       18.24      6.50 o
   4   3  21       89.98       81.07     10.87 o
   5   3  21       86.46       83.92     12.84 o
  -5   4  21        0.91       21.53     10.59 o
  -4   4  21       30.54       46.04      9.68 o
  -3   4  21        0.00        1.73      6.92 o
  -2   4  21       30.18       22.96      6.67 o
  -1   4  21       40.29       76.39      8.78 o
   0   4  21       32.15       36.62      7.41 o
   1   4  21        4.78       -5.84      5.84 o
   2   4  21        6.77       -4.60     10.30 o
   3   4  21       44.00       53.42      9.42 o
   4   4  21       25.18       41.87     10.60 o
  -4   5  21       20.28       -0.17     16.75 o
  -3   5  21       44.93       40.09     14.09 o
  -2   5  21       23.00       23.26     11.17 o
  -1   5  21      119.65      132.31     22.57 o
   0   5  21      114.84      117.41     11.33 o
   1   5  21        0.43       15.35      7.64 o
   2   5  21       22.04        5.66     11.78 o
   3   5  21       73.47      104.70     16.34 o
  -3   6  21      333.40      288.48     19.58 o
  -2   6  21      365.51      407.42     21.69 o
  -1   6  21       79.10       74.10     11.83 o
   0   6  21      224.23      225.49     15.92 o
   1   6  21      189.11      190.45     22.60 o
   2   6  21        0.08       -7.22     14.06 o
  -6   0  22       56.52       49.50     12.08 o
  -5   0  22      183.56      171.04     17.32 o
  -4   0  22      306.44      290.86     21.96 o
  -3   0  22     6429.45     6473.87    225.82 o
  -2   0  22      220.08      176.70      9.35 o
  -1   0  22        4.05        8.32      4.94 o
   0   0  22     1270.32     1349.91     40.12 o
   1   0  22       33.80      103.91      7.14 o
   2   0  22     1841.94     1921.60     42.70 o
   3   0  22        1.19       -6.46      6.46 o
   4   0  22     1191.78     1199.65     36.47 o
   5   0  22      339.35      307.73     18.46 o
  -6   1  22      116.70       87.47     12.23 o
  -5   1  22      442.38      406.65     18.80 o
  -4   1  22      143.00      133.33     10.54 o
  -3   1  22      214.40      217.86     12.58 o
  -2   1  22        2.39        8.52      4.90 o
  -1   1  22        0.01        5.43      3.67 o
   0   1  22       37.68       69.92     14.36 o
   1   1  22        2.55        2.10      3.03 o
   2   1  22     1763.25     1807.46     30.63 o
   3   1  22     1036.78      976.57     27.20 o
   4   1  22       11.56       10.89      5.30 o
   5   1  22        0.46       -9.80      9.80 o
  -5   2  22       79.68       88.83     11.66 o
  -4   2  22      172.72      160.81     15.29 o
  -3   2  22        3.81       -5.49      6.72 o
  -2   2  22        9.95       11.86      5.27 o
  -1   2  22      594.00      624.68     17.11 o
   0   2  22     1673.69     1662.02     32.58 o
   1   2  22       66.58       98.41      5.32 o
   2   2  22        7.42       15.93      5.37 o
   3   2  22       38.02       55.18     16.72 o
   4   2  22      117.96      132.75     10.31 o
   5   2  22      271.78      243.27     15.03 o
  -5   3  22        0.04       10.36     12.73 o
  -4   3  22      287.21      253.55     14.66 o
  -3   3  22      742.11      752.84     26.19 o
  -2   3  22      840.11      748.63     26.00 o
  -1   3  22      463.74      513.24     18.40 o
   0   3  22      769.97      785.54     25.02 o
   1   3  22       72.42       80.02     10.35 o
   2   3  22        7.07        8.93      5.33 o
   3   3  22      135.08      130.46      8.89 o
   4   3  22       19.39        8.32      9.12 o
   5   3  22      113.32       89.01     12.50 o
  -4   4  22      130.77      109.02     15.29 o
  -3   4  22      105.60      120.00     23.42 o
  -2   4  22      473.59      457.67     18.82 o
  -1   4  22     1424.77     1401.14     41.77 o
   0   4  22      834.10      796.86     43.42 o
   1   4  22      278.67      286.92     25.82 o
   2   4  22       36.76       44.18     12.96 o
   3   4  22       18.21       10.22      8.74 o
   4   4  22       14.90       10.22      9.84 o
  -4   5  22       92.35       79.49     13.38 o
  -3   5  22      433.37      414.32     26.61 o
  -2   5  22      357.04      369.31     21.75 o
  -1   5  22        4.53       18.10     15.92 o
   0   5  22      275.05      309.13     20.21 o
   1   5  22      245.73      303.63     22.41 o
   2   5  22       59.98       67.66     15.73 o
   3   5  22        8.71       17.40      9.92 o
  -2   6  22      102.75      115.78     13.63 o
  -1   6  22      127.68      125.68     12.87 o
   0   6  22       11.70        7.17     11.74 o
   1   6  22        4.28       13.71     10.98 o
   2   6  22        8.75       33.74     16.30 o
  -5   1  23       19.27       18.46      9.13 o
  -4   1  23      181.75      144.84     11.44 o
  -3   1  23       54.52       54.87      8.16 o
  -2   1  23      674.59      700.69     24.37 o
  -1   1  23      692.92      664.65     18.16 o
   0   1  23       84.50       71.38      3.96 o
   1   1  23      432.15      466.91     11.40 o
   2   1  23      354.33      390.86     20.50 o
   3   1  23       54.12       27.49      7.77 o
   4   1  23       70.43       57.48      7.24 o
   5   1  23       20.77       32.72      9.04 o
  -5   2  23       29.31       10.86      9.95 o
  -4   2  23      122.07      106.93     16.43 o
  -3   2  23       18.74       19.97      7.61 o
  -2   2  23      133.64       93.17      8.92 o
  -1   2  23      119.83      125.44     24.05 o
   0   2  23     1653.00     1706.99     32.44 o
   1   2  23       18.07        1.85      3.39 o
   2   2  23      334.56      346.44     10.16 o
   3   2  23      144.09      133.25      7.87 o
   4   2  23        1.14       -8.17      8.17 o
   5   2  23       98.30      103.30     19.28 o
  -5   3  23       57.38       31.34     15.37 o
  -4   3  23        1.94       12.42      8.92 o
  -3   3  23       29.28       27.51      8.61 o
  -2   3  23      290.36      302.68     14.85 o
  -1   3  23      112.76      110.56     23.36 o
   0   3  23       15.79       15.46     13.13 o
   1   3  23       48.65       63.77      5.40 o
   2   3  23      264.56      238.52     10.81 o
   3   3  23       20.87        9.12      6.50 o
   4   3  23       87.31       78.98     11.09 o
  -4   4  23        1.08        0.57     20.55 o
  -3   4  23        3.46       -6.26      8.47 o
  -2   4  23      191.80      208.31     16.85 o
  -1   4  23       14.97       17.02      6.74 o
   0   4  23       43.81       58.23      9.35 o
   1   4  23       90.87       85.00     11.59 o
   2   4  23       23.81       22.07      8.05 o
   3   4  23        5.57        8.78      8.78 o
   4   4  23        0.91       -9.84     10.26 o
  -3   5  23      109.08       82.88     12.54 o
  -2   5  23        1.83       -2.75      7.77 o
  -1   5  23      280.07      302.30     16.28 o
   0   5  23      287.28      312.22     16.47 o
   1   5  23      141.17      122.14     17.67 o
   2   5  23      139.07      118.72     15.73 o
   3   5  23        8.73       20.10     10.68 o
  -2   6  23      124.86      116.44     21.20 o
  -1   6  23        6.59       -4.79     11.13 o
   0   6  23      280.63      289.23     18.26 o
   1   6  23        2.38       -4.60     14.13 o
  -5   0  24       90.72       77.27     16.11 o
  -4   0  24        0.42        0.76     11.44 o
  -3   0  24       73.18       74.54     13.79 o
  -2   0  24      712.25      761.76     37.65 o
  -1   0  24       40.90       39.89      6.15 o
   0   0  24      360.16      416.46     15.92 o
   1   0  24     2227.39     2334.72     50.87 o
   2   0  24      954.14     1000.73     24.66 o
   3   0  24      136.44      147.44     10.90 o
   4   0  24      200.39      179.81     12.54 o
   5   0  24      209.59      224.07     16.91 o
  -5   1  24      110.63       95.74     11.69 o
  -4   1  24       15.88       17.10      7.40 o
  -3   1  24       64.08       52.15      8.44 o
  -2   1  24      142.41      139.50      9.17 o
  -1   1  24      478.03      587.30     16.43 o
   0   1  24      346.35      402.94     21.50 o
   1   1  24        3.55        4.01      3.30 o
   2   1  24     1410.79     1405.83     25.97 o
   3   1  24      377.73      375.70     30.62 o
   4   1  24       47.11       39.25      8.21 o
   5   1  24       89.72       57.92      9.13 o
  -5   2  24       71.05       37.03     11.00 o
  -4   2  24        5.37       -8.62      8.62 o
  -3   2  24        0.84       14.51      6.41 o
  -2   2  24       26.61       20.04     28.30 o
  -1   2  24      569.69      587.65     16.75 o
   0   2  24      442.08      424.17     13.96 o
   1   2  24      493.09      544.34     13.47 o
   2   2  24      899.12      930.33     21.42 o
   3   2  24      185.81      168.89     15.65 o
   4   2  24       73.16       71.93      9.53 o
   5   2  24        0.53       11.69      9.10 o
  -5   3  24       39.92       47.18     11.16 o
  -4   3  24        1.35       -1.52     22.05 o
  -3   3  24       23.13       14.15      7.15 o
  -2   3  24      300.81      305.08     15.87 o
  -1   3  24       83.31       99.56     11.64 o
   0   3  24       11.85        1.91      6.13 o
   1   3  24       49.42       44.69      5.26 o
   2   3  24        3.42        1.77      5.96 o
   3   3  24        0.26        8.13     18.62 o
   4   3  24      491.49      481.69     23.97 o
  -4   4  24      321.52      298.48     18.77 o
  -3   4  24      238.12      244.19     16.35 o
  -2   4  24        6.51        5.24      7.60 o
  -1   4  24      553.86      561.54     21.52 o
   0   4  24       29.04       17.19      6.63 o
   1   4  24      191.43      173.09     17.44 o
   2   4  24       56.78       63.56      8.70 o
   3   4  24      460.38      430.90     22.64 o
  -3   5  24      255.53      240.62     21.75 o
  -2   5  24       40.55       38.91     10.43 o
  -1   5  24        1.14        9.22      8.62 o
   0   5  24        0.01       -1.11      7.66 o
   1   5  24       26.32       28.53     11.44 o
   2   5  24       87.87       99.99     17.55 o
   3   5  24        0.40        1.90     10.30 o
  -1   6  24        0.01        1.84     10.45 o
   0   6  24       32.27       28.92     11.04 o
   1   6  24      300.60      311.15     29.56 o
  -5   1  25       63.27       53.72     10.95 o
  -4   1  25       31.15       31.30      9.65 o
  -3   1  25      118.11      115.92     10.62 o
  -2   1  25       81.01       82.50     11.28 o
  -1   1  25      471.92      489.70     15.75 o
   0   1  25        4.48        5.55      4.02 o
   1   1  25      179.95      181.30     13.24 o
   2   1  25        0.47       -0.81      5.49 o
   3   1  25       48.45       42.54      6.96 o
   4   1  25       82.49       72.95      8.66 o
   5   1  25       14.84       11.17      7.51 o
  -5   2  25       48.37       28.94      9.72 o
  -4   2  25       23.84       10.77      9.09 o
  -3   2  25       76.04       82.52     10.51 o
  -2   2  25        1.35        5.29      7.13 o
  -1   2  25      109.54      125.34      9.50 o
   0   2  25      148.13      161.82      8.22 o
   1   2  25      144.81      136.42      6.60 o
   2   2  25      129.61      116.80      7.31 o
   3   2  25        3.80       -6.99      6.99 o
   4   2  25      538.67      551.50     20.99 o
  -4   3  25       12.43      -11.37     14.68 o
  -3   3  25       87.47       85.33     11.07 o
  -2   3  25      367.86      369.46     18.01 o
  -1   3  25       50.29       44.70      8.30 o
   0   3  25      115.55      124.41     19.66 o
   1   3  25      132.88      149.51      7.53 o
   2   3  25        0.72       -1.22      5.76 o
   3   3  25       43.26       39.40      7.60 o
   4   3  25        0.48       -4.18      7.26 o
  -4   4  25      157.64      122.40     12.48 o
  -3   4  25        1.56        2.08      9.51 o
  -2   4  25       63.48       58.11     10.28 o
  -1   4  25       61.75       75.59     10.18 o
   0   4  25       39.19       45.05     21.24 o
   1   4  25       28.03       45.21     13.37 o
   2   4  25        6.24        0.76      8.78 o
   3   4  25       23.03       23.93      9.54 o
  -3   5  25       15.17       36.29     12.45 o
  -2   5  25       17.05        4.49     18.44 o
  -1   5  25      102.52       68.88     14.85 o
   0   5  25      105.10      108.40     19.38 o
   1   5  25      269.57      329.99     28.34 o
   2   5  25       66.51       76.59     17.06 o
  -5   0  26       59.56       81.07     17.89 o
  -4   0  26       92.26       66.37     15.88 o
  -3   0  26      431.79      393.70     23.21 o
  -2   0  26      232.64      204.13     18.39 o
  -1   0  26        3.96        3.80      9.12 o
   0   0  26      273.02      256.06     13.11 o
   1   0  26     1356.17     1421.03     41.14 o
   2   0  26      264.81      283.60     11.17 o
   3   0  26       11.39       -4.60      7.60 o
   4   0  26        0.02       10.60      9.50 o
  -5   1  26      136.73      139.61     23.40 o
  -4   1  26      130.73      134.55     12.92 o
  -3   1  26       91.72       86.04     17.95 o
  -2   1  26      174.57      172.99     11.76 o
  -1   1  26       71.56       75.42     12.50 o
   0   1  26      381.83      385.39     11.63 o
   1   1  26       11.48        9.65      5.85 o
   2   1  26      159.09      146.81      8.62 o
   3   1  26       12.49       12.00      6.90 o
   4   1  26       20.32       36.88     19.51 o
  -5   2  26        5.54        4.00     10.26 o
  -4   2  26        1.83        3.66     12.14 o
  -3   2  26      594.52      576.50     23.81 o
  -2   2  26      130.24      139.29     16.24 o
  -1   2  26        1.27        2.67      8.51 o
   0   2  26      272.30      276.28     10.88 o
   1   2  26       13.84       23.23      5.05 o
   2   2  26        6.34        1.74      6.04 o
   3   2  26      151.57      150.51     18.82 o
   4   2  26      185.11      186.21     12.47 o
  -4   3  26       27.84       30.29     10.37 o
  -3   3  26       87.57       95.09     11.63 o
  -2   3  26      203.51      219.64     38.45 o
  -1   3  26       12.68       23.95     13.14 o
   0   3  26        1.84        4.06     16.66 o
   1   3  26        5.84        8.26      5.82 o
   2   3  26      539.37      601.97     19.83 o
   3   3  26       42.55       40.36      8.45 o
   4   3  26      289.05      291.55     19.30 o
  -3   4  26        0.87        4.66     10.04 o
  -2   4  26        1.04        0.62     12.35 o
  -1   4  26       18.62        5.97      9.10 o
   0   4  26      712.40      801.03     29.61 o
   1   4  26        8.49       17.40      9.92 o
   2   4  26      369.97      364.11     20.10 o
   3   4  26      228.74      228.18     13.56 o
  -2   5  26      236.29      239.64     20.19 o
  -1   5  26        0.38      -11.04     11.04 o
   0   5  26      390.77      364.48     21.30 o
   1   5  26      194.95      181.94     21.54 o
   2   5  26       99.81      101.17     12.96 o
  -5   1  27       64.35       50.14     12.74 o
  -4   1  27        3.56        3.01     10.43 o
  -3   1  27        0.13        9.13      9.02 o
  -2   1  27        0.39        6.67     11.55 o
  -1   1  27      109.27      107.23      7.69 o
   0   1  27       86.26       63.54      5.80 o
   1   1  27        0.59        3.94      6.46 o
   2   1  27      101.71       94.82     16.49 o
   3   1  27      176.87      169.58     11.35 o
   4   1  27        3.28      -10.06     14.97 o
  -4   2  27      148.83      161.15     14.31 o
  -3   2  27       16.09       17.18     11.63 o
  -2   2  27       32.86       48.38     14.80 o
  -1   2  27       20.16       24.80      9.50 o
   0   2  27       45.42       48.91      8.11 o
   1   2  27       76.21       84.88      8.18 o
   2   2  27       91.04      100.91      7.24 o
   3   2  27      115.15      102.02      9.72 o
   4   2  27      253.15      237.77     14.54 o
  -4   3  27       88.31       72.58     11.16 o
  -3   3  27      163.42      183.05     21.03 o
  -2   3  27       67.72       95.98     10.00 o
  -1   3  27        0.14       13.62      7.03 o
   0   3  27        4.08       11.99      7.59 o
   1   3  27       49.17       42.52      6.96 o
   2   3  27       87.51       68.40     13.60 o
   3   3  27       19.73       34.80     13.05 o
  -3   4  27       11.15       -6.46     10.49 o
  -2   4  27       23.65       39.86     11.13 o
  -1   4  27        0.84       -4.21      9.27 o
   0   4  27        2.36       -2.32      8.43 o
   1   4  27      108.98       81.07     17.89 o
   2   4  27      106.25       74.23     17.13 o
  -2   5  27       22.92       32.80     12.01 o
  -1   5  27       85.99      113.74     13.78 o
   0   5  27      167.50      167.73     14.60 o
   1   5  27        0.76        3.00     14.74 o
  -4   0  28       25.17       21.35     10.98 o
  -3   0  28      440.13      441.50     27.85 o
  -2   0  28        2.10       28.53     11.85 o
  -1   0  28       26.49       12.16      6.80 o
   0   0  28      193.77      210.85     11.89 o
   1   0  28      195.25      222.32     12.80 o
   2   0  28      291.19      302.94     22.38 o
   3   0  28        0.02       16.75      7.67 o
   4   0  28      165.98      146.04     14.59 o
  -4   1  28      169.04      168.68     13.95 o
  -3   1  28       76.19       84.74     17.15 o
  -2   1  28       33.15       39.90      9.35 o
  -1   1  28        8.59        9.43     13.66 o
   0   1  28       26.32       26.85      9.35 o
   1   1  28       49.00       57.53     13.96 o
   2   1  28      366.57      398.01     38.26 o
   3   1  28      168.58      163.27     11.14 o
   4   1  28       40.04       26.30      8.29 o
  -4   2  28       20.23       22.25     27.01 o
  -3   2  28       15.40       14.55     10.33 o
  -2   2  28       18.23       23.62      8.67 o
  -1   2  28      169.03      146.74     11.81 o
   0   2  28      132.59      137.68      8.93 o
   1   2  28        6.61       17.05     11.74 o
   2   2  28       52.93       38.25      7.67 o
   3   2  28        3.75        1.30      3.58 o
  -3   3  28      145.95      175.04     27.32 o
  -2   3  28      248.47      281.54     17.31 o
  -1   3  28       34.62       29.16     12.16 o
   0   3  28        1.90        2.99     10.43 o
   1   3  28       11.98        3.01      8.14 o
   2   3  28       98.35      100.59      9.39 o
   3   3  28        0.28       -0.14      8.18 o
  -3   4  28       10.94        1.50     11.26 o
  -2   4  28        0.88       -7.94      9.63 o
  -1   4  28      341.11      349.08     21.45 o
   0   4  28      533.19      592.66     27.52 o
   1   4  28        4.18        1.14     13.37 o
   2   4  28        6.67       18.54     14.78 o
   0   5  28       49.62       31.73     11.53 o
  -4   1  29       60.14       38.70     10.10 o
  -3   1  29       30.22       29.79     10.90 o
  -2   1  29      108.22      131.43     12.11 o
  -1   1  29        7.34       31.55      8.59 o
   0   1  29       12.01       10.60      5.64 o
   1   1  29        3.13        4.18      6.80 o
   2   1  29       92.01       71.35      8.65 o
   3   1  29        0.08       -3.23     10.60 o
  -4   2  29       14.53        3.37      8.81 o
  -3   2  29       19.08       -1.90      8.53 o
  -2   2  29       40.29       41.74     10.41 o
  -1   2  29       10.21       17.61      7.29 o
   0   2  29      261.14      283.18     10.83 o
   1   2  29       36.16       22.54      6.44 o
   2   2  29      102.91       92.98     10.87 o
   3   2  29       71.49       56.53      9.67 o
  -3   3  29       16.80       22.07     10.75 o
  -2   3  29       52.77       47.73     10.80 o
  -1   3  29       62.36       83.93     11.31 o
   0   3  29        0.50        6.82      8.51 o
   1   3  29       92.83      107.53     11.71 o
   2   3  29      337.72      341.86     27.73 o
  -2   4  29       91.13       64.48     12.80 o
  -1   4  29      119.83      133.66     23.02 o
   0   4  29        5.55       -1.41      8.87 o
   1   4  29       16.16       -6.04     13.60 o
  -4   0  30        2.64        6.42     15.50 o
  -3   0  30      239.72      241.93     23.63 o
  -2   0  30      348.76      377.63     28.04 o
  -1   0  30       37.16       36.51     10.37 o
   0   0  30       10.96       15.96      7.94 o
   1   0  30      280.05      347.20     17.44 o
   2   0  30      504.67      514.74     35.37 o
   3   0  30      106.54      163.97     20.97 o
  -4   1  30      108.03      101.46     14.42 o
  -3   1  30        0.02       12.48     10.37 o
  -2   1  30       42.59       49.12     10.68 o
  -1   1  30       70.91      106.87      8.63 o
   0   1  30      511.16      585.18     16.62 o
   1   1  30        9.42        1.22      6.04 o
   2   1  30      204.49      228.14     16.02 o
   3   1  30       15.48       12.20     11.59 o
  -3   2  30       24.32       38.81     11.50 o
  -2   2  30      225.14      220.30     15.64 o
  -1   2  30        2.65       -1.77     15.03 o
   0   2  30       24.72       31.58      8.78 o
   1   2  30       83.73      101.42      9.57 o
   2   2  30      144.74      155.33     15.52 o
   3   2  30        6.33       24.95     11.81 o
  -3   3  30        4.43        9.66     11.07 o
  -2   3  30       18.60       13.30     15.41 o
  -1   3  30        4.34        9.68      9.44 o
   0   3  30       13.87       15.07      9.12 o
   1   3  30       40.88       41.59     10.31 o
   2   3  30        0.30       -1.61     10.05 o
  -1   4  30      196.20      210.75     16.79 o
   0   4  30       13.07       16.56      9.74 o
   1   4  30       13.30        6.04     15.50 o
  -3   1  31        6.83       12.56      9.13 o
  -2   1  31       14.31        0.77      9.74 o
  -1   1  31        0.31       -1.14      9.39 o
   0   1  31        7.04       -1.46      5.50 o
   1   1  31       19.57       11.59      6.11 o
   2   1  31       83.68       80.18     18.82 o
  -3   2  31        6.39       17.77     11.70 o
  -2   2  31       43.02       72.68     10.61 o
  -1   2  31       36.62       28.11      9.94 o
   0   2  31       55.54       57.90      8.66 o
   1   2  31        5.43        2.45      7.59 o
   2   2  31      121.52      137.22     13.71 o
  -2   3  31      281.27      331.96     19.99 o
  -1   3  31       18.08       10.28     10.30 o
   0   3  31       43.17       44.01      9.29 o
   1   3  31      146.42      149.76     12.13 o
  -3   0  32      477.02      573.82     37.35 o
  -2   0  32      402.00      429.30     27.47 o
  -1   0  32      130.12      138.59     18.81 o
   0   0  32       12.10        6.04      8.32 o
   1   0  32       26.04       26.29      8.40 o
   2   0  32       40.49       20.10     16.79 o
  -3   1  32       72.63       81.85     14.08 o
  -2   1  32        9.80        2.97     10.62 o
  -1   1  32        3.07        8.20     11.25 o
   0   1  32       60.04       52.48      8.18 o
   1   1  32        1.41        6.37      6.58 o
   2   1  32       18.50       43.20     11.54 o
  -2   2  32       13.60        3.02     10.73 o
  -1   2  32        3.79       11.00      7.51 o
   0   2  32       70.06       68.25      9.50 o
   1   2  32       15.41       28.70      8.06 o
  -1   3  32        7.12       -7.55     21.07 o
   0   3  32       50.19       54.28     10.83 o
  -2   1  33       45.70       64.15     13.94 o
  -1   1  33      118.65      125.81     20.10 o
   0   1  33      119.98      117.46     19.68 o
   1   1  33        3.06        2.35      7.81 o
  -1   2  33        0.94       -2.70     12.96 o
   0   2  33        2.17        6.92      7.97 o
   1   2  33       52.47       43.80      9.30 o
  -1   0  34       32.65       25.87     16.07 o
   0   0  34       34.05       43.65     16.98 o
   1   0  34      421.03      411.71     22.15 o
  -1   1  34      103.15       99.56     11.76 o
   0   1  34      209.76      278.35     15.03 o
 
